# Supplementary material for: A triclinic polymorph of 4-cyano­pyridinium hydrogen chloranilate
Source: Acta Crystallogr Sect E Struct Rep Online. 2012 Sep 1;68(Pt 10):o2830. doi: 10.1107/S1600536812037221 (PMC3470192; doi:10.1107/S1600536812037221)
Supplement: Supplementary file 1 [file e-68-o2830-sup1.cif]

##############################################################################
#                                                                            #
# This CIF contains the data in a paper accepted for publication in          #
# Acta Crystallographica Section E. It conforms to the requirements of       #
# Notes for Authors for Acta Crystallographica Section E, and has been       #
# peer reviewed under the auspices of the IUCr Commission on Journals.       #
#                                                                            #
# Full details of the Crystallographic Information File format               #
# are given in the paper "The Crystallographic Information File (CIF):       #
# a New Standard Archive File for Crystallography" by S. R. Hall, F. H.      #
# Allen and I. D. Brown [Acta Cryst. (1991), A47, 655-685].                  #
#                                                                            #
# The current version of the core CIF dictionary is obtainable from          #
# ftp://ftp.iucr.org/pub/cif_core.dic.                                       #
#                                                                            #
# Software is freely available for graphical display of the structure(s)     #
# in this CIF. For information consult the CIF software page                 #
# http://www.iucr.org/resources/cif/software.                                #
#                                                                            #
# This file may be used for bona fide research purposes within the           #
# scientific community so long as proper attribution is given to the journal # 
# article from which it was obtained.                                        #
#                                                                            #
##############################################################################
data_global
_audit_creation_method     'by CrystalStructure 3.8'
_journal_date_recd_electronic     2012-08-21
_journal_date_accepted     2012-08-29
_journal_name_full     'Acta Crystallographica, Section E'
_journal_year     2012
_journal_volume     68
_journal_issue     10
_journal_page_first     o2830
_journal_page_last     o2830
_journal_paper_category     QO
_journal_paper_doi     10.1107/S1600536812037221
_journal_coeditor_code     LH5521
_publ_contact_author_name     ' Prof. Hiroyuki Ishida'
_publ_contact_author_address
;
Department of Chemistry
Faculty of Science
Okayama University
Okayama 700-8530
Japan
;
_publ_contact_author_email     ' ishidah@cc.okayama-u.ac.jp '
_publ_contact_author_fax     ' 81-86-251-7832'
_publ_contact_author_phone     ' 81-86-251-7832'
_publ_section_title
;
A triclinic polymorph of 4-cyanopyridinium hydrogen chloranilate
;
loop_
    _publ_author_name
    _publ_author_address
    'Gotoh, Kazuma'
;
Department of Chemistry
Faculty of Science
Okayama University
Okayama 700-8530
Japan
;
    'Ishida, Hiroyuki'
;
Department of Chemistry
Faculty of Science
Okayama University
Okayama 700-8530
Japan
;
data_I
_chemical_name_systematic
;
4-Cyanopyridinium
2,5-dichloro-4-hydroxy-3,6-dioxocyclohexa-1,4-dien-1-olate
;
_chemical_name_common
;
4-cyanopyridinium hydrogen chloranilate
;
_chemical_formula_moiety     'C6 H5 N2 +, C6 H Cl2 O4 -'
_chemical_formula_sum     'C12 H6 Cl2 N2 O4'
_chemical_formula_iupac     'C6 H5 N2 +, C6 H Cl2 O4 -'
_chemical_formula_weight     313.10
_chemical_melting_point     ?
_symmetry_cell_setting     triclinic
_symmetry_space_group_name_H-M     'P -1'
_symmetry_space_group_name_Hall     '-P 1'
loop_
    _symmetry_equiv_pos_site_id
    _symmetry_equiv_pos_as_xyz
    1 '+X,+Y,+Z'
    2 '-X,-Y,-Z'
_cell_length_a     9.3918(7)
_cell_length_b     10.6652(7)
_cell_length_c     13.9135(8)
_cell_angle_alpha     111.8033(18)
_cell_angle_beta     106.258(3)
_cell_angle_gamma     90.416(3)
_cell_volume     1232.50(14)
_cell_formula_units_Z     4
_cell_measurement_reflns_used     17217
_cell_measurement_theta_min     3.1
_cell_measurement_theta_max     30.1
_cell_measurement_temperature     180.0(10)
_exptl_crystal_description     'platelet'
_exptl_crystal_colour     'brown'
_exptl_crystal_size_max     0.36
_exptl_crystal_size_mid     0.31
_exptl_crystal_size_min     0.09
_exptl_crystal_density_diffrn     1.687
_exptl_crystal_density_meas     ?
_exptl_crystal_density_method     'not measured'
_exptl_crystal_F_000     632.00
_exptl_absorpt_coefficient_mu     0.540
_exptl_absorpt_correction_type     numerical
_exptl_absorpt_process_details
;
(NUMABS; Higashi, 1999)
;
_exptl_absorpt_correction_T_min     0.866
_exptl_absorpt_correction_T_max     0.953
_diffrn_ambient_temperature     180.0(10)
_diffrn_radiation_type     'Mo K\a'
_diffrn_radiation_wavelength     0.71075
_diffrn_measurement_device_type     'Rigaku R-AXIS RAPID II'
_diffrn_measurement_method     \w
_diffrn_reflns_number     21354
_diffrn_reflns_av_R_equivalents     0.1080
_diffrn_reflns_av_sigmaI/netI     0.1047
_diffrn_reflns_theta_max     30.03
_diffrn_reflns_theta_full     25.00
_diffrn_measured_fraction_theta_max     0.990
_diffrn_measured_fraction_theta_full     0.998
_diffrn_reflns_limit_h_min     -13
_diffrn_reflns_limit_h_max     13
_diffrn_reflns_limit_k_min     -14
_diffrn_reflns_limit_k_max     14
_diffrn_reflns_limit_l_min     -19
_diffrn_reflns_limit_l_max     19
_refine_special_details
;
Refinement of <i>F</i>^2^ against ALL reflections. The weighted <i>R</i>-factor
<i>wR</i> and goodness of fit <i>S</i> are based on <i>F</i>^2^, conventional
<i>R</i>-factors <i>R</i> are based on <i>F</i>, with <i>F</i> set to zero for
negative <i>F</i>^2^. The threshold expression of <i>F</i>^2^ >
\s(<i>F</i>^2^) is used only for calculating <i>R</i>-factors(gt) <i>etc</i>.
and is not relevant to the choice of reflections for refinement.
<i>R</i>-factors based on <i>F</i>^2^ are statistically about twice as large
as those based on <i>F</i>, and <i>R</i>- factors based on ALL data will be
even larger.
;
_reflns_number_total     7135
_reflns_number_gt     4934
_reflns_threshold_expression     I>2sigma(I)
_refine_ls_structure_factor_coef     Fsqd
_refine_ls_matrix_type     full
_refine_ls_R_factor_all     0.0843
_refine_ls_R_factor_gt     0.0655
_refine_ls_wR_factor_gt     0.1553
_refine_ls_wR_factor_ref     0.1641
_refine_ls_goodness_of_fit_ref     0.994
_refine_ls_restrained_S_all     0.994
_refine_ls_number_reflns     7135
_refine_ls_number_parameters     377
_refine_ls_number_restraints     0
_refine_ls_hydrogen_treatment     mixed
_refine_ls_weighting_scheme     calc
_refine_ls_weighting_details
         'calc w=1/[\s^2^(Fo^2^)+(0.0762P)^2^+0.0000P] where P=(Fo^2^+2Fc^2^)/3'
_atom_sites_solution_hydrogens     geom
_atom_sites_solution_primary     direct
_atom_sites_solution_secondary     difmap
_refine_ls_shift/su_max     0.001
_refine_ls_shift/su_mean     0.000
_refine_diff_density_max     0.893
_refine_diff_density_min     -0.833
_refine_ls_extinction_method     none
_refine_ls_extinction_coef     ?
loop_
    _atom_type_symbol
    _atom_type_description
    _atom_type_scat_dispersion_real
    _atom_type_scat_dispersion_imag
    _atom_type_scat_source
    'C' 'C' 0.0033 0.0016
                         'International Tables Vol C Tables 4.2.6.8 and 6.1.1.4'
    'H' 'H' 0.0000 0.0000
                         'International Tables Vol C Tables 4.2.6.8 and 6.1.1.4'
    'O' 'O' 0.0106 0.0060
                         'International Tables Vol C Tables 4.2.6.8 and 6.1.1.4'
    'N' 'N' 0.0061 0.0033
                         'International Tables Vol C Tables 4.2.6.8 and 6.1.1.4'
    'Cl' 'Cl' 0.1484 0.1585
                         'International Tables Vol C Tables 4.2.6.8 and 6.1.1.4'
_computing_data_collection     'PROCESS-AUTO (Rigaku/MSC, 2004)'
_computing_cell_refinement     'PROCESS-AUTO (Rigaku/MSC, 2004)'
_computing_data_reduction     'CrystalStructure (Rigaku/MSC, 2004)'
_computing_structure_solution     'SHELXS97 (Sheldrick, 2008)'
_computing_structure_refinement     'SHELXL97 (Sheldrick, 2008)'
_computing_molecular_graphics     'ORTEP-3 (Farrugia, 1997)'
_computing_publication_material
                            'SHELXL97 (Sheldrick, 2008) and PLATON (Spek, 2009)'
loop_
    _atom_site_type_symbol
    _atom_site_label
    _atom_site_fract_x
    _atom_site_fract_y
    _atom_site_fract_z
    _atom_site_U_iso_or_equiv
    _atom_site_adp_type
    _atom_site_calc_flag
    _atom_site_refinement_flags
    _atom_site_occupancy
    _atom_site_symmetry_multiplicity
    _atom_site_disorder_assembly
    _atom_site_disorder_group
    Cl Cl1 0.29193(7) 0.49544(6) -0.10659(5) 0.04057(16) Uani d . 1 1 . .
    Cl Cl2 0.68163(7) 1.06889(5) 0.18401(5) 0.03666(15) Uani d . 1 1 . .
    Cl Cl3 0.21149(7) 0.59716(6) 0.62343(5) 0.03851(16) Uani d . 1 1 . .
    Cl Cl4 -0.16421(7) 0.85552(7) 0.30375(5) 0.04279(17) Uani d . 1 1 . .
    O O1 0.51735(19) 0.64141(17) -0.15370(13) 0.0396(4) Uani d . 1 1 . .
    O O2 0.32328(17) 0.66708(16) 0.12870(12) 0.0346(3) Uani d . 1 1 . .
    O O3 0.48242(18) 0.91360(17) 0.24401(13) 0.0363(4) Uani d . 1 1 . .
    O O4 0.67459(19) 0.88479(17) -0.03878(14) 0.0343(4) Uani d . 1 1 . .
    O O5 -0.01092(19) 0.79448(17) 0.65480(13) 0.0384(4) Uani d . 1 1 . .
    O O6 0.19311(18) 0.52007(16) 0.38448(13) 0.0364(4) Uani d . 1 1 . .
    O O7 0.04975(18) 0.65162(17) 0.26162(13) 0.0370(4) Uani d . 1 1 . .
    O O8 -0.16121(19) 0.90831(17) 0.53085(14) 0.0376(4) Uani d . 1 1 . .
    N N1 0.4187(2) 0.7224(2) 0.33632(16) 0.0344(4) Uani d . 1 1 . .
    N N2 0.6554(2) 0.7841(2) 0.74522(17) 0.0424(5) Uani d . 1 1 . .
    N N3 0.0861(2) 0.3707(2) 0.16703(16) 0.0341(4) Uani d . 1 1 . .
    N N4 -0.1526(2) 0.0443(2) -0.24595(17) 0.0413(5) Uani d . 1 1 . .
    C C1 0.4981(2) 0.7009(2) -0.06484(17) 0.0298(4) Uani d . 1 1 . .
    C C2 0.3989(2) 0.6506(2) -0.02287(17) 0.0302(4) Uani d . 1 1 . .
    C C3 0.3974(2) 0.7129(2) 0.08301(17) 0.0296(4) Uani d . 1 1 . .
    C C4 0.4895(2) 0.8540(2) 0.15269(17) 0.0289(4) Uani d . 1 1 . .
    C C5 0.5819(2) 0.9100(2) 0.10598(17) 0.0296(4) Uani d . 1 1 . .
    C C6 0.5880(2) 0.8389(2) 0.00544(17) 0.0292(4) Uani d . 1 1 . .
    C C7 0.0119(2) 0.7548(2) 0.56596(17) 0.0301(4) Uani d . 1 1 . .
    C C8 0.1100(2) 0.6605(2) 0.53026(18) 0.0306(4) Uani d . 1 1 . .
    C C9 0.1187(2) 0.6129(2) 0.42538(17) 0.0292(4) Uani d . 1 1 . .
    C C10 0.0303(2) 0.6811(2) 0.35009(17) 0.0305(4) Uani d . 1 1 . .
    C C11 -0.0679(2) 0.7803(2) 0.38836(18) 0.0319(4) Uani d . 1 1 . .
    C C12 -0.0762(2) 0.8166(2) 0.48929(18) 0.0301(4) Uani d . 1 1 . .
    C C13 0.3814(3) 0.8248(2) 0.41276(19) 0.0354(5) Uani d . 1 1 . .
    H H13 0.3173 0.8851 0.3923 0.042 Uiso calc R 1 1 . .
    C C14 0.4348(3) 0.8434(2) 0.52031(19) 0.0338(5) Uani d . 1 1 . .
    H H14 0.4081 0.9150 0.5750 0.041 Uiso calc R 1 1 . .
    C C15 0.5302(3) 0.7526(2) 0.54595(18) 0.0321(4) Uani d . 1 1 . .
    C C16 0.5662(3) 0.6461(2) 0.46590(19) 0.0378(5) Uani d . 1 1 . .
    H H16 0.6298 0.5841 0.4839 0.045 Uiso calc R 1 1 . .
    C C17 0.5075(3) 0.6327(2) 0.3596(2) 0.0381(5) Uani d . 1 1 . .
    H H17 0.5296 0.5603 0.3030 0.046 Uiso calc R 1 1 . .
    C C18 0.5972(3) 0.7707(2) 0.65759(19) 0.0357(5) Uani d . 1 1 . .
    C C19 0.1208(3) 0.4009(2) 0.09031(19) 0.0359(5) Uani d . 1 1 . .
    H H19 0.1878 0.4798 0.1103 0.043 Uiso calc R 1 1 . .
    C C20 0.0589(3) 0.3172(2) -0.01748(18) 0.0342(5) Uani d . 1 1 . .
    H H20 0.0824 0.3372 -0.0728 0.041 Uiso calc R 1 1 . .
    C C21 -0.0390(2) 0.2024(2) -0.04369(17) 0.0303(4) Uani d . 1 1 . .
    C C22 -0.0737(3) 0.1742(2) 0.03736(19) 0.0355(5) Uani d . 1 1 . .
    H H22 -0.1409 0.0965 0.0200 0.043 Uiso calc R 1 1 . .
    C C23 -0.0083(3) 0.2619(2) 0.14348(19) 0.0363(5) Uani d . 1 1 . .
    H H23 -0.0304 0.2448 0.2004 0.044 Uiso calc R 1 1 . .
    C C24 -0.1034(3) 0.1137(2) -0.15641(18) 0.0340(5) Uani d . 1 1 . .
    H H1 0.384(3) 0.713(3) 0.263(3) 0.063(9) Uiso d . 1 1 . .
    H H3 0.121(3) 0.432(3) 0.236(3) 0.056(9) Uiso d . 1 1 . .
    H H4 0.665(4) 0.833(4) -0.100(3) 0.068(11) Uiso d . 1 1 . .
    H H8 -0.140(4) 0.918(4) 0.603(4) 0.097(13) Uiso d . 1 1 . .
loop_
    _atom_site_aniso_label
    _atom_site_aniso_U_11
    _atom_site_aniso_U_22
    _atom_site_aniso_U_33
    _atom_site_aniso_U_12
    _atom_site_aniso_U_13
    _atom_site_aniso_U_23
    Cl1 0.0498(4) 0.0352(3) 0.0327(3) -0.0051(3) 0.0117(3) 0.0097(2)
    Cl2 0.0453(3) 0.0310(3) 0.0314(3) -0.0010(2) 0.0092(2) 0.0116(2)
    Cl3 0.0490(3) 0.0387(3) 0.0311(3) 0.0160(3) 0.0107(3) 0.0180(2)
    Cl4 0.0500(4) 0.0509(4) 0.0361(3) 0.0186(3) 0.0126(3) 0.0265(3)
    O1 0.0532(10) 0.0367(9) 0.0316(8) 0.0031(8) 0.0210(8) 0.0102(7)
    O2 0.0398(9) 0.0382(8) 0.0290(8) 0.0011(7) 0.0142(7) 0.0139(7)
    O3 0.0433(9) 0.0379(8) 0.0292(8) 0.0064(7) 0.0169(7) 0.0104(7)
    O4 0.0431(9) 0.0355(8) 0.0282(8) 0.0033(7) 0.0172(7) 0.0119(7)
    O5 0.0533(10) 0.0417(9) 0.0305(8) 0.0177(8) 0.0226(8) 0.0181(7)
    O6 0.0396(9) 0.0368(8) 0.0322(8) 0.0112(7) 0.0112(7) 0.0123(7)
    O7 0.0490(10) 0.0388(9) 0.0289(8) 0.0111(7) 0.0183(7) 0.0145(7)
    O8 0.0428(9) 0.0399(9) 0.0348(9) 0.0173(7) 0.0156(8) 0.0168(8)
    N1 0.0418(11) 0.0349(9) 0.0277(9) 0.0021(8) 0.0118(8) 0.0127(8)
    N2 0.0492(12) 0.0501(12) 0.0346(10) 0.0079(10) 0.0168(10) 0.0210(10)
    N3 0.0393(10) 0.0356(10) 0.0286(9) 0.0110(8) 0.0114(9) 0.0127(9)
    N4 0.0495(12) 0.0425(11) 0.0331(10) 0.0096(9) 0.0152(10) 0.0139(9)
    C1 0.0364(11) 0.0292(10) 0.0274(10) 0.0085(9) 0.0120(9) 0.0132(9)
    C2 0.0349(11) 0.0279(10) 0.0267(10) 0.0035(9) 0.0089(9) 0.0099(9)
    C3 0.0318(11) 0.0303(10) 0.0281(10) 0.0046(8) 0.0080(9) 0.0135(9)
    C4 0.0317(10) 0.0310(10) 0.0277(10) 0.0094(9) 0.0111(9) 0.0138(9)
    C5 0.0326(11) 0.0284(10) 0.0286(10) 0.0042(8) 0.0088(9) 0.0123(9)
    C6 0.0316(10) 0.0303(10) 0.0288(10) 0.0059(8) 0.0093(9) 0.0148(9)
    C7 0.0332(11) 0.0297(10) 0.0286(10) 0.0038(9) 0.0080(9) 0.0138(9)
    C8 0.0345(11) 0.0304(10) 0.0289(10) 0.0070(9) 0.0073(9) 0.0153(9)
    C9 0.0299(10) 0.0291(10) 0.0288(10) 0.0049(8) 0.0084(9) 0.0118(9)
    C10 0.0331(11) 0.0312(10) 0.0278(10) 0.0026(9) 0.0081(9) 0.0129(9)
    C11 0.0346(11) 0.0355(11) 0.0291(10) 0.0064(9) 0.0078(9) 0.0177(9)
    C12 0.0315(11) 0.0293(10) 0.0315(11) 0.0068(9) 0.0113(9) 0.0127(9)
    C13 0.0405(12) 0.0333(11) 0.0360(12) 0.0060(10) 0.0126(10) 0.0166(10)
    C14 0.0408(12) 0.0313(10) 0.0313(10) 0.0069(9) 0.0149(10) 0.0114(9)
    C15 0.0367(11) 0.0345(11) 0.0284(10) 0.0023(9) 0.0116(9) 0.0147(9)
    C16 0.0463(13) 0.0356(11) 0.0362(12) 0.0108(10) 0.0175(11) 0.0155(10)
    C17 0.0472(13) 0.0363(12) 0.0346(11) 0.0093(10) 0.0193(11) 0.0128(10)
    C18 0.0407(12) 0.0390(12) 0.0338(11) 0.0078(10) 0.0166(10) 0.0173(10)
    C19 0.0383(12) 0.0352(11) 0.0371(12) 0.0039(9) 0.0138(10) 0.0158(10)
    C20 0.0409(12) 0.0360(11) 0.0313(11) 0.0061(10) 0.0159(10) 0.0156(10)
    C21 0.0354(11) 0.0322(10) 0.0276(10) 0.0093(9) 0.0133(9) 0.0136(9)
    C22 0.0435(13) 0.0348(11) 0.0346(11) 0.0047(10) 0.0162(10) 0.0172(10)
    C23 0.0465(13) 0.0400(12) 0.0311(11) 0.0113(10) 0.0170(10) 0.0194(10)
    C24 0.0373(12) 0.0378(11) 0.0317(11) 0.0083(10) 0.0140(10) 0.0160(10)
_geom_special_details
;
All e.s.d.'s (except the e.s.d. in the dihedral angle between two l.s. planes)
are estimated using the full covariance matrix. The cell e.s.d.'s are taken
into account individually in the estimation of e.s.d.'s in distances, angles
and torsion angles; correlations between e.s.d.'s in cell parameters are only
used when they are defined by crystal symmetry. An approximate (isotropic)
treatment of cell e.s.d.'s is used for estimating e.s.d.'s involving l.s.
planes.
;
loop_
    _geom_bond_atom_site_label_1
    _geom_bond_atom_site_label_2
    _geom_bond_site_symmetry_2
    _geom_bond_distance
    _geom_bond_publ_flag
    Cl1 C2 . 1.730(2) ?
    Cl2 C5 . 1.722(2) ?
    Cl3 C8 . 1.736(2) ?
    Cl4 C11 . 1.721(2) ?
    O1 C1 . 1.228(3) ?
    O2 C3 . 1.265(2) ?
    O3 C4 . 1.213(2) ?
    O4 C6 . 1.333(2) ?
    O4 H4 . 0.80(4) ?
    O5 C7 . 1.231(2) ?
    O6 C9 . 1.267(3) ?
    O7 C10 . 1.219(2) ?
    O8 C12 . 1.334(3) ?
    O8 H8 . 0.93(4) ?
    N1 C13 . 1.341(3) ?
    N1 C17 . 1.344(3) ?
    N1 H1 . 0.95(3) ?
    N2 C18 . 1.141(3) ?
    N3 C23 . 1.334(3) ?
    N3 C19 . 1.341(3) ?
    N3 H3 . 0.90(3) ?
    N4 C24 . 1.141(3) ?
    C1 C2 . 1.424(3) ?
    C1 C6 . 1.512(3) ?
    C2 C3 . 1.377(3) ?
    C3 C4 . 1.543(3) ?
    C4 C5 . 1.460(3) ?
    C5 C6 . 1.339(3) ?
    C7 C8 . 1.416(3) ?
    C7 C12 . 1.514(3) ?
    C8 C9 . 1.382(3) ?
    C9 C10 . 1.551(3) ?
    C10 C11 . 1.457(3) ?
    C11 C12 . 1.336(3) ?
    C13 C14 . 1.374(3) ?
    C13 H13 . 0.9500 ?
    C14 C15 . 1.399(3) ?
    C14 H14 . 0.9500 ?
    C15 C16 . 1.386(3) ?
    C15 C18 . 1.440(3) ?
    C16 C17 . 1.377(3) ?
    C16 H16 . 0.9500 ?
    C17 H17 . 0.9500 ?
    C19 C20 . 1.376(3) ?
    C19 H19 . 0.9500 ?
    C20 C21 . 1.393(3) ?
    C20 H20 . 0.9500 ?
    C21 C22 . 1.387(3) ?
    C21 C24 . 1.442(3) ?
    C22 C23 . 1.375(3) ?
    C22 H22 . 0.9500 ?
    C23 H23 . 0.9500 ?
loop_
    _geom_angle_atom_site_label_1
    _geom_angle_atom_site_label_2
    _geom_angle_atom_site_label_3
    _geom_angle_site_symmetry_1
    _geom_angle_site_symmetry_3
    _geom_angle
    _geom_angle_publ_flag
    C6 O4 H4 . . 111(2) ?
    C12 O8 H8 . . 105(2) ?
    C13 N1 C17 . . 122.6(2) ?
    C13 N1 H1 . . 120(2) ?
    C17 N1 H1 . . 118(2) ?
    C23 N3 C19 . . 122.6(2) ?
    C23 N3 H3 . . 119.4(19) ?
    C19 N3 H3 . . 118(2) ?
    O1 C1 C2 . . 125.5(2) ?
    O1 C1 C6 . . 116.86(18) ?
    C2 C1 C6 . . 117.66(19) ?
    C3 C2 C1 . . 122.6(2) ?
    C3 C2 Cl1 . . 120.10(16) ?
    C1 C2 Cl1 . . 116.92(17) ?
    O2 C3 C2 . . 126.0(2) ?
    O2 C3 C4 . . 115.97(19) ?
    C2 C3 C4 . . 117.96(18) ?
    O3 C4 C5 . . 122.7(2) ?
    O3 C4 C3 . . 118.70(18) ?
    C5 C4 C3 . . 118.59(18) ?
    C6 C5 C4 . . 120.3(2) ?
    C6 C5 Cl2 . . 121.68(16) ?
    C4 C5 Cl2 . . 117.99(16) ?
    O4 C6 C5 . . 122.1(2) ?
    O4 C6 C1 . . 115.73(19) ?
    C5 C6 C1 . . 122.17(18) ?
    O5 C7 C8 . . 127.07(19) ?
    O5 C7 C12 . . 114.44(19) ?
    C8 C7 C12 . . 118.49(19) ?
    C9 C8 C7 . . 122.90(18) ?
    C9 C8 Cl3 . . 120.81(16) ?
    C7 C8 Cl3 . . 116.14(16) ?
    O6 C9 C8 . . 126.72(19) ?
    O6 C9 C10 . . 116.38(18) ?
    C8 C9 C10 . . 116.90(18) ?
    O7 C10 C11 . . 122.69(19) ?
    O7 C10 C9 . . 117.86(19) ?
    C11 C10 C9 . . 119.41(18) ?
    C12 C11 C10 . . 120.14(19) ?
    C12 C11 Cl4 . . 121.12(18) ?
    C10 C11 Cl4 . . 118.65(16) ?
    O8 C12 C11 . . 123.68(19) ?
    O8 C12 C7 . . 114.58(18) ?
    C11 C12 C7 . . 121.7(2) ?
    N1 C13 C14 . . 120.7(2) ?
    N1 C13 H13 . . 119.6 ?
    C14 C13 H13 . . 119.6 ?
    C13 C14 C15 . . 117.2(2) ?
    C13 C14 H14 . . 121.4 ?
    C15 C14 H14 . . 121.4 ?
    C16 C15 C14 . . 121.4(2) ?
    C16 C15 C18 . . 118.3(2) ?
    C14 C15 C18 . . 120.2(2) ?
    C17 C16 C15 . . 118.3(2) ?
    C17 C16 H16 . . 120.9 ?
    C15 C16 H16 . . 120.9 ?
    N1 C17 C16 . . 119.8(2) ?
    N1 C17 H17 . . 120.1 ?
    C16 C17 H17 . . 120.1 ?
    N2 C18 C15 . . 177.4(3) ?
    N3 C19 C20 . . 119.8(2) ?
    N3 C19 H19 . . 120.1 ?
    C20 C19 H19 . . 120.1 ?
    C19 C20 C21 . . 118.5(2) ?
    C19 C20 H20 . . 120.7 ?
    C21 C20 H20 . . 120.7 ?
    C22 C21 C20 . . 120.5(2) ?
    C22 C21 C24 . . 120.7(2) ?
    C20 C21 C24 . . 118.83(19) ?
    C23 C22 C21 . . 118.2(2) ?
    C23 C22 H22 . . 120.9 ?
    C21 C22 H22 . . 120.9 ?
    N3 C23 C22 . . 120.4(2) ?
    N3 C23 H23 . . 119.8 ?
    C22 C23 H23 . . 119.8 ?
    N4 C24 C21 . . 178.9(3) ?
loop_
    _geom_torsion_atom_site_label_1
    _geom_torsion_atom_site_label_2
    _geom_torsion_atom_site_label_3
    _geom_torsion_atom_site_label_4
    _geom_torsion_site_symmetry_1
    _geom_torsion_site_symmetry_2
    _geom_torsion_site_symmetry_3
    _geom_torsion_site_symmetry_4
    _geom_torsion
    _geom_torsion_publ_flag
    O1 C1 C2 C3 . . . . 170.6(2) ?
    C6 C1 C2 C3 . . . . -9.2(3) ?
    O1 C1 C2 Cl1 . . . . -2.5(3) ?
    C6 C1 C2 Cl1 . . . . 177.63(15) ?
    C1 C2 C3 O2 . . . . -172.6(2) ?
    Cl1 C2 C3 O2 . . . . 0.3(3) ?
    C1 C2 C3 C4 . . . . 9.6(3) ?
    Cl1 C2 C3 C4 . . . . -177.44(15) ?
    O2 C3 C4 O3 . . . . -2.2(3) ?
    C2 C3 C4 O3 . . . . 175.76(19) ?
    O2 C3 C4 C5 . . . . 177.69(18) ?
    C2 C3 C4 C5 . . . . -4.4(3) ?
    O3 C4 C5 C6 . . . . 178.8(2) ?
    C3 C4 C5 C6 . . . . -1.1(3) ?
    O3 C4 C5 Cl2 . . . . -1.2(3) ?
    C3 C4 C5 Cl2 . . . . 178.92(14) ?
    C4 C5 C6 O4 . . . . -177.88(19) ?
    Cl2 C5 C6 O4 . . . . 2.1(3) ?
    C4 C5 C6 C1 . . . . 1.6(3) ?
    Cl2 C5 C6 C1 . . . . -178.48(15) ?
    O1 C1 C6 O4 . . . . 2.9(3) ?
    C2 C1 C6 O4 . . . . -177.21(18) ?
    O1 C1 C6 C5 . . . . -176.6(2) ?
    C2 C1 C6 C5 . . . . 3.3(3) ?
    O5 C7 C8 C9 . . . . 174.2(2) ?
    C12 C7 C8 C9 . . . . -6.1(3) ?
    O5 C7 C8 Cl3 . . . . -1.5(3) ?
    C12 C7 C8 Cl3 . . . . 178.26(15) ?
    C7 C8 C9 O6 . . . . -173.2(2) ?
    Cl3 C8 C9 O6 . . . . 2.2(3) ?
    C7 C8 C9 C10 . . . . 7.6(3) ?
    Cl3 C8 C9 C10 . . . . -176.91(15) ?
    O6 C9 C10 O7 . . . . -7.3(3) ?
    C8 C9 C10 O7 . . . . 171.9(2) ?
    O6 C9 C10 C11 . . . . 174.71(19) ?
    C8 C9 C10 C11 . . . . -6.1(3) ?
    O7 C10 C11 C12 . . . . -174.8(2) ?
    C9 C10 C11 C12 . . . . 3.1(3) ?
    O7 C10 C11 Cl4 . . . . 1.7(3) ?
    C9 C10 C11 Cl4 . . . . 179.63(15) ?
    C10 C11 C12 O8 . . . . 178.7(2) ?
    Cl4 C11 C12 O8 . . . . 2.3(3) ?
    C10 C11 C12 C7 . . . . -1.4(3) ?
    Cl4 C11 C12 C7 . . . . -177.88(16) ?
    O5 C7 C12 O8 . . . . 2.3(3) ?
    C8 C7 C12 O8 . . . . -177.45(19) ?
    O5 C7 C12 C11 . . . . -177.6(2) ?
    C8 C7 C12 C11 . . . . 2.7(3) ?
    C17 N1 C13 C14 . . . . 0.8(3) ?
    N1 C13 C14 C15 . . . . 0.7(3) ?
    C13 C14 C15 C16 . . . . -1.6(3) ?
    C13 C14 C15 C18 . . . . 176.4(2) ?
    C14 C15 C16 C17 . . . . 1.0(3) ?
    C18 C15 C16 C17 . . . . -177.1(2) ?
    C13 N1 C17 C16 . . . . -1.4(3) ?
    C15 C16 C17 N1 . . . . 0.5(3) ?
    C23 N3 C19 C20 . . . . -0.5(3) ?
    N3 C19 C20 C21 . . . . 0.0(3) ?
    C19 C20 C21 C22 . . . . 0.5(3) ?
    C19 C20 C21 C24 . . . . -179.5(2) ?
    C20 C21 C22 C23 . . . . -0.4(3) ?
    C24 C21 C22 C23 . . . . 179.6(2) ?
    C19 N3 C23 C22 . . . . 0.6(3) ?
    C21 C22 C23 N3 . . . . -0.1(3) ?
loop_
    _geom_hbond_atom_site_label_D
    _geom_hbond_atom_site_label_H
    _geom_hbond_atom_site_label_A
    _geom_hbond_site_symmetry_A
    _geom_hbond_distance_DH
    _geom_hbond_distance_HA
    _geom_hbond_distance_DA
    _geom_hbond_angle_DHA
    N1 H1 O2 . 0.95(4) 1.67(4) 2.602(2) 170(3)
    N3 H3 O6 . 0.90(4) 1.84(4) 2.719(3) 166(3)
    O4 H4 N2 1_554 0.80(4) 1.99(4) 2.741(3) 155(4)
    O8 H8 N4 1_566 0.93(5) 2.07(5) 2.875(3) 144(4)
    C13 H13 N4 2_565 0.95 2.55 3.407(3) 150
    C14 H14 O3 2_676 0.95 2.42 3.209(3) 141
    C16 H16 Cl3 2_666 0.95 2.71 3.431(3) 133
    C17 H17 O1 2_665 0.95 2.30 3.194(3) 157
    C19 H19 O2 . 0.95 2.25 3.192(3) 170
    C20 H20 Cl1 . 0.95 2.83 3.626(3) 142
    C23 H23 O5 2_566 0.95 2.14 3.040(3) 158
_iucr_refine_instructions_details
;
TITL  12032413
CELL  0.71075 9.39181 10.66517 13.91350 111.803 106.258 90.416
ZERR  4 0.00071 0.00066 0.00082 0.002 0.003 0.003
LATT 1
SFAC C H O N CL
UNIT 48 24 16 8 8
SHEL 99999.000000 0.000000
L.S. 15
FMAP 2
PLAN -20
WPDB -2
BOND $H
CONF
HTAB
TEMP -93.0
ACTA  50
SIZE 0.090 0.310 0.360
LIST 4
WGHT    0.076200
FVAR       3.86334
CL1   5    0.291932    0.495443   -0.106593    11.00000    0.04978    0.03523 =
         0.03274    0.00967    0.01173   -0.00505
CL2   5    0.681633    1.068895    0.184013    11.00000    0.04528    0.03105 =
         0.03143    0.01163    0.00917   -0.00097
CL3   5    0.211488    0.597159    0.623433    11.00000    0.04897    0.03874 =
         0.03107    0.01804    0.01070    0.01599
CL4   5   -0.164212    0.855523    0.303753    11.00000    0.04996    0.05094 =
         0.03608    0.02649    0.01261    0.01856
O1    3    0.517348    0.641414   -0.153696    11.00000    0.05317    0.03669 =
         0.03156    0.01021    0.02105    0.00314
O2    3    0.323280    0.667080    0.128704    11.00000    0.03983    0.03821 =
         0.02895    0.01386    0.01422    0.00106
O3    3    0.482424    0.913598    0.244014    11.00000    0.04329    0.03793 =
         0.02918    0.01044    0.01695    0.00643
O4    3    0.674591    0.884790   -0.038779    11.00000    0.04312    0.03545 =
         0.02815    0.01193    0.01717    0.00327
O5    3   -0.010919    0.794481    0.654802    11.00000    0.05326    0.04172 =
         0.03050    0.01808    0.02257    0.01768
O6    3    0.193106    0.520065    0.384481    11.00000    0.03959    0.03681 =
         0.03219    0.01235    0.01124    0.01120
O7    3    0.049747    0.651617    0.261625    11.00000    0.04900    0.03883 =
         0.02890    0.01455    0.01831    0.01106
O8    3   -0.161210    0.908311    0.530850    11.00000    0.04281    0.03987 =
         0.03480    0.01684    0.01556    0.01731
N1    4    0.418736    0.722358    0.336324    11.00000    0.04180    0.03492 =
         0.02766    0.01271    0.01183    0.00211
N2    4    0.655379    0.784140    0.745222    11.00000    0.04922    0.05014 =
         0.03456    0.02099    0.01681    0.00791
N3    4    0.086052    0.370725    0.167034    11.00000    0.03926    0.03557 =
         0.02859    0.01270    0.01138    0.01100
N4    4   -0.152571    0.044322   -0.245954    11.00000    0.04949    0.04254 =
         0.03307    0.01394    0.01522    0.00964
C1    1    0.498089    0.700877   -0.064844    11.00000    0.03643    0.02916 =
         0.02736    0.01316    0.01196    0.00845
C2    1    0.398856    0.650553   -0.022871    11.00000    0.03486    0.02792 =
         0.02673    0.00986    0.00890    0.00348
C3    1    0.397375    0.712869    0.083012    11.00000    0.03177    0.03026 =
         0.02812    0.01349    0.00804    0.00456
C4    1    0.489539    0.853963    0.152690    11.00000    0.03172    0.03102 =
         0.02772    0.01382    0.01114    0.00943
C5    1    0.581945    0.910048    0.105982    11.00000    0.03257    0.02842 =
         0.02860    0.01230    0.00879    0.00422
C6    1    0.587964    0.838900    0.005438    11.00000    0.03161    0.03032 =
         0.02878    0.01477    0.00931    0.00588
C7    1    0.011939    0.754790    0.565959    11.00000    0.03315    0.02966 =
         0.02864    0.01377    0.00798    0.00383
C8    1    0.109999    0.660483    0.530263    11.00000    0.03449    0.03043 =
         0.02887    0.01528    0.00732    0.00700
C9    1    0.118727    0.612917    0.425381    11.00000    0.02989    0.02912 =
         0.02877    0.01180    0.00836    0.00493
C10   1    0.030317    0.681141    0.350093    11.00000    0.03308    0.03123 =
         0.02777    0.01292    0.00807    0.00264
C11   1   -0.067940    0.780285    0.388357    11.00000    0.03460    0.03553 =
         0.02911    0.01767    0.00779    0.00638
C12   1   -0.076197    0.816570    0.489289    11.00000    0.03145    0.02934 =
         0.03146    0.01273    0.01127    0.00681
C13   1    0.381418    0.824760    0.412764    11.00000    0.04048    0.03326 =
         0.03600    0.01663    0.01256    0.00602
AFIX  43
H13   2    0.317342    0.885068    0.392312    11.00000   -1.20000
AFIX   0
C14   1    0.434795    0.843444    0.520311    11.00000    0.04079    0.03130 =
         0.03126    0.01137    0.01491    0.00686
AFIX  43
H14   2    0.408089    0.915021    0.574980    11.00000   -1.20000
AFIX   0
C15   1    0.530151    0.752624    0.545954    11.00000    0.03667    0.03453 =
         0.02838    0.01466    0.01158    0.00227
C16   1    0.566198    0.646135    0.465902    11.00000    0.04634    0.03562 =
         0.03616    0.01550    0.01752    0.01076
AFIX  43
H16   2    0.629768    0.584070    0.483901    11.00000   -1.20000
AFIX   0
C17   1    0.507461    0.632686    0.359648    11.00000    0.04717    0.03626 =
         0.03465    0.01275    0.01933    0.00931
AFIX  43
H17   2    0.529586    0.560260    0.303022    11.00000   -1.20000
AFIX   0
C18   1    0.597166    0.770712    0.657594    11.00000    0.04068    0.03897 =
         0.03383    0.01735    0.01663    0.00778
C19   1    0.120766    0.400913    0.090307    11.00000    0.03835    0.03520 =
         0.03715    0.01575    0.01378    0.00390
AFIX  43
H19   2    0.187835    0.479804    0.110286    11.00000   -1.20000
AFIX   0
C20   1    0.058877    0.317190   -0.017483    11.00000    0.04088    0.03603 =
         0.03129    0.01558    0.01591    0.00607
AFIX  43
H20   2    0.082367    0.337218   -0.072774    11.00000   -1.20000
AFIX   0
C21   1   -0.038981    0.202422   -0.043692    11.00000    0.03543    0.03217 =
         0.02755    0.01360    0.01330    0.00931
C22   1   -0.073690    0.174248    0.037359    11.00000    0.04349    0.03475 =
         0.03458    0.01721    0.01625    0.00467
AFIX  43
H22   2   -0.140869    0.096482    0.019990    11.00000   -1.20000
AFIX   0
C23   1   -0.008273    0.261871    0.143484    11.00000    0.04655    0.03998 =
         0.03109    0.01942    0.01702    0.01130
AFIX  43
H23   2   -0.030374    0.244802    0.200423    11.00000   -1.20000
AFIX   0
C24   1   -0.103406    0.113658   -0.156411    11.00000    0.03728    0.03784 =
         0.03166    0.01602    0.01397    0.00834
H1    2    0.384433    0.713010    0.262625    11.00000    0.06339
H3    2    0.120809    0.432048    0.236462    11.00000    0.05606
H4    2    0.664698    0.833386   -0.100043    11.00000    0.06832
H8    2   -0.140266    0.917921    0.603075    11.00000    0.09710
HKLF 4
REM   12032413
REM R1 =  0.0655 for   4934 Fo > 4sig(Fo)  and  0.0843 for all   7135 data
REM    377 parameters refined using      0 restraints
END
WGHT      0.0815      0.0000
REM Highest difference peak  0.893,  deepest hole -0.833,  1-sigma level  0.127
Q1    1  -0.2588  0.8173  0.2579  11.00000  0.05    0.89
Q2    1   0.3024  0.6343  0.6688  11.00000  0.05    0.86
Q3    1   0.3782  0.5363 -0.0620  11.00000  0.05    0.81
Q4    1   0.7711  1.1088  0.2287  11.00000  0.05    0.78
Q5    1   0.2003  0.4575 -0.1486  11.00000  0.05    0.77
Q6    1   0.5882  1.0271  0.1343  11.00000  0.05    0.75
Q7    1  -0.0677  0.8984  0.3509  11.00000  0.05    0.75
Q8    1   0.1208  0.5585  0.5758  11.00000  0.05    0.73
Q9    1   0.6033  0.8568  0.0668  11.00000  0.05    0.59
Q10   1  -0.0695  0.0801 -0.1980  11.00000  0.05    0.56
Q11   1   0.4851  0.7626  0.1176  11.00000  0.05    0.55
Q12   1   0.1793  0.6599  0.6649  11.00000  0.05    0.55
Q13   1   0.0419  0.3801  0.0380  11.00000  0.05    0.54
Q14   1   0.1788  0.6249  0.6774  11.00000  0.05    0.53
Q15   1  -0.1374  0.8000  0.2529  11.00000  0.05    0.53
Q16   1   0.3655  0.8174  0.4584  11.00000  0.05    0.53
Q17   1  -0.1826  0.0624 -0.1970  11.00000  0.05    0.51
Q18   1  -0.0193  0.7853  0.5365  11.00000  0.05    0.51
Q19   1   0.2286  0.6319  0.0811  11.00000  0.05    0.47
Q20   1   0.5807  0.6587  0.4065  11.00000  0.05    0.46
;
