# Supplementary material for: A triclinic polymorph of 4-cyano­pyridinium hydrogen chloranilate
Source: Acta Crystallogr Sect E Struct Rep Online. 2012 Sep 1;68(Pt 10):o2830. doi: 10.1107/S1600536812037221 (PMC3470192; doi:10.1107/S1600536812037221)
Supplement: Supplementary file 2 [file e-68-o2830-Isup2.hkl]

# 
# h,k,l, Fc-squared, Fo-squared, sigma(Fo-squared) and status flag 
# 
data_I
_shelx_title '  12032413' 
_shelx_refln_list_code          4 
_shelx_F_calc_maximum      204.11 
_exptl_crystal_F_000       632.00 
_reflns_d_resolution_high  0.7100 
 
loop_ 
 _symmetry_equiv_pos_as_xyz 
 'x, y, z' 
 '-x, -y, -z' 
 
_cell_length_a     9.3918 
_cell_length_b    10.6652 
_cell_length_c    13.9135 
_cell_angle_alpha 111.803 
_cell_angle_beta  106.258 
_cell_angle_gamma  90.416 
 
_shelx_F_squared_multiplier     1.000 
 
loop_ 
 _refln_index_h 
 _refln_index_k 
 _refln_index_l 
 _refln_F_squared_calc 
 _refln_F_squared_meas 
 _refln_F_squared_sigma 
 _refln_observed_status 
   2   0   0     5624.61     5863.54    308.14 o 
   3   0   0       30.03       29.83      3.62 o 
   4   0   0      108.27       94.58      5.94 o 
   5   0   0      180.39      157.07      9.69 o 
   6   0   0      859.13      794.43     59.43 o 
   7   0   0        4.15        5.76      3.80 o 
   8   0   0      281.47      276.83     16.43 o 
   9   0   0       25.74       29.02      6.47 o 
  10   0   0      274.09      326.32     47.01 o 
  11   0   0      115.03      121.24     37.99 o 
  12   0   0       29.76       42.06     12.43 o 
 -12   1   0       79.27       95.78     19.95 o 
 -11   1   0      209.38      259.85     47.56 o 
 -10   1   0      511.30      516.12     57.28 o 
  -9   1   0       13.44       20.57      7.17 o 
  -8   1   0        6.96        5.74      4.21 o 
  -7   1   0      252.69      241.78     24.08 o 
  -6   1   0      110.39       93.02      7.10 o 
  -5   1   0      235.61      214.96     11.80 o 
  -4   1   0     2454.21     2363.82    187.86 o 
  -3   1   0      124.80      112.38      6.40 o 
  -2   1   0     1187.65     1156.89     44.84 o 
   1   1   0       68.63       72.30      4.07 o 
   2   1   0       12.25       10.26      3.18 o 
   3   1   0        7.33       23.15      7.29 o 
   4   1   0      352.54      324.16     15.66 o 
   5   1   0      114.20      117.08      8.97 o 
   6   1   0     1224.47     1206.82     66.99 o 
   7   1   0       26.63       26.87      6.31 o 
   8   1   0       17.67       14.90      5.96 o 
   9   1   0        1.76        4.48      4.00 o 
  10   1   0        7.65       14.60      6.52 o 
  11   1   0       75.70       92.20     17.24 o 
  12   1   0      130.70      215.06     39.04 o 
 -12   2   0       32.16       33.97      9.97 o 
 -11   2   0        3.02        2.54      3.71 o 
 -10   2   0       75.22       66.69     10.34 o 
  -9   2   0        3.29        4.57      4.14 o 
  -8   2   0       17.69       19.80      5.24 o 
  -7   2   0      108.57      104.65      9.95 o 
  -6   2   0     1818.18     1934.09     92.23 o 
  -5   2   0     2550.73     2791.28    134.15 o 
  -4   2   0      959.23      901.24     36.61 o 
  -3   2   0     3186.52     3184.75    145.45 o 
  -2   2   0    11763.52    13705.80    900.73 o 
  -1   2   0     2183.28     2859.82    185.07 o 
   0   2   0     5305.92     5668.50    407.38 o 
   1   2   0     5411.77     6103.06    322.69 o 
   2   2   0    21811.99    23102.62   1788.16 o 
   3   2   0      342.69      377.38     15.81 o 
   4   2   0      640.26      594.33     24.95 o 
   5   2   0       74.01       72.94      6.22 o 
   6   2   0      256.33      264.91     18.95 o 
   7   2   0       47.96       44.96      8.25 o 
   8   2   0      507.96      501.82     66.75 o 
   9   2   0       59.80       64.41     10.30 o 
  10   2   0        4.33        3.99      4.52 o 
  11   2   0        4.58        5.70      6.49 o 
  12   2   0       31.58       43.62     10.72 o 
 -12   3   0        2.39        1.31      3.60 o 
 -11   3   0      200.23      244.40     24.65 o 
 -10   3   0        1.72        2.64      3.58 o 
  -9   3   0      229.33      207.89     25.56 o 
  -8   3   0     1100.46      935.71     71.26 o 
  -7   3   0      349.26      339.24     20.88 o 
  -6   3   0      181.55      165.83     10.76 o 
  -5   3   0      321.21      343.04     15.87 o 
  -4   3   0       49.78       52.08      5.05 o 
  -3   3   0      285.35      271.34     11.32 o 
  -2   3   0     1755.29     1868.06    110.58 o 
  -1   3   0     1593.69     2102.86    194.65 o 
   0   3   0      441.44      402.87     45.43 o 
   1   3   0      329.14      345.53     16.64 o 
   2   3   0     1461.02     1673.39     70.20 o 
   3   3   0      675.88      642.03     26.90 o 
   4   3   0      163.06      160.61      9.20 o 
   5   3   0       22.30       21.14      4.95 o 
   6   3   0        7.68       10.92      4.70 o 
   7   3   0       14.52       12.55      4.70 o 
   8   3   0      108.04      127.29     13.38 o 
   9   3   0       20.91       22.52      6.81 o 
  10   3   0        0.22        1.03      4.19 o 
  11   3   0        9.98       33.00     27.76 o 
 -12   4   0        0.00        0.86      3.59 o 
 -11   4   0       47.61       60.32     12.69 o 
 -10   4   0        5.53        3.31      3.23 o 
  -9   4   0        3.96        3.82      3.13 o 
  -8   4   0       24.33       22.49      4.89 o 
  -7   4   0       59.10       72.83      8.77 o 
  -6   4   0      146.61      154.74     10.34 o 
  -5   4   0     1163.17     1204.80     51.72 o 
  -4   4   0       24.79       29.60      3.67 o 
  -3   4   0     1452.36     1614.45     71.56 o 
  -2   4   0      252.44      242.11     12.32 o 
  -1   4   0      970.88      976.67     61.42 o 
   0   4   0     4532.34     5155.38    374.30 o 
   1   4   0     1414.64     1572.45     75.42 o 
   2   4   0      913.96      995.19     58.76 o 
   3   4   0     4310.09     4911.54    260.64 o 
   4   4   0     2532.74     2526.46    128.15 o 
   5   4   0       21.08       17.28      4.50 o 
   6   4   0      211.35      223.91     25.54 o 
   7   4   0      411.01      476.53     73.15 o 
   8   4   0       20.94       27.40      7.58 o 
   9   4   0       57.70       62.17     11.42 o 
  10   4   0       27.85       45.85     11.56 o 
  11   4   0       29.31       51.31     16.01 o 
 -12   5   0       14.36        8.01      5.27 o 
 -11   5   0       64.15       66.53     16.52 o 
 -10   5   0        3.60        1.97      3.02 o 
  -9   5   0      218.29      223.42     24.12 o 
  -8   5   0        9.01        7.13      4.22 o 
  -7   5   0     1306.47     1289.96    114.50 o 
  -6   5   0      215.56      219.94     12.37 o 
  -5   5   0     1357.76     1378.07     80.87 o 
  -4   5   0      322.15      348.93     14.96 o 
  -3   5   0       14.08       28.35      3.25 o 
  -2   5   0       90.78      107.50      7.75 o 
  -1   5   0      327.87      360.60     21.30 o 
   0   5   0      606.62      572.12     60.46 o 
   1   5   0     3073.14     3421.24    193.12 o 
   2   5   0      691.20      668.25     36.86 o 
   3   5   0      538.29      496.02     20.23 o 
   4   5   0      176.53      170.31     11.34 o 
   5   5   0       77.30       76.52      7.03 o 
   6   5   0      307.28      350.62     32.50 o 
   7   5   0       12.11       11.75      4.95 o 
   8   5   0      125.53      129.56     17.81 o 
   9   5   0        4.22        8.77      4.47 o 
  10   5   0        8.19        9.45      3.87 o 
  11   5   0        0.08        0.37      2.95 o 
 -12   6   0       14.47        6.74      5.72 o 
 -11   6   0       24.17       17.57      5.79 o 
 -10   6   0       50.19       39.72      6.77 o 
  -9   6   0      358.98      302.97     34.12 o 
  -8   6   0      225.70      222.91     18.71 o 
  -7   6   0       91.29       92.10     12.37 o 
  -6   6   0      107.82      105.24      8.32 o 
  -5   6   0       72.76       68.99      5.69 o 
  -4   6   0       35.03       30.56      3.55 o 
  -3   6   0      866.98      949.94     42.39 o 
  -2   6   0       16.76       27.91      4.45 o 
  -1   6   0      216.78      210.79     13.84 o 
   0   6   0      153.26      142.93     20.07 o 
   1   6   0      501.49      430.80     29.18 o 
   2   6   0      256.03      227.39     14.08 o 
   3   6   0      182.05      173.77     12.68 o 
   4   6   0       19.86       16.76      4.80 o 
   5   6   0      500.21      497.25     58.85 o 
   6   6   0       91.52       98.90     10.22 o 
   7   6   0      111.46      134.66     31.15 o 
   8   6   0        0.12        0.98      3.36 o 
   9   6   0      161.42      235.98     62.79 o 
  10   6   0        9.59        8.04      3.83 o 
 -11   7   0       19.17       13.16      7.17 o 
 -10   7   0        0.04        0.28      1.56 o 
  -9   7   0       27.87       26.86      5.18 o 
  -8   7   0        0.61        2.98      2.55 o 
  -7   7   0       49.14       45.28      5.54 o 
  -6   7   0       10.81       11.62      4.36 o 
  -5   7   0     1293.05     1301.57    163.11 o 
  -4   7   0      172.91      189.83     10.51 o 
  -3   7   0     2135.93     2459.49    129.87 o 
  -2   7   0       30.14       43.41      4.99 o 
  -1   7   0       50.24       61.21      7.20 o 
   0   7   0     1710.36     1777.97    118.34 o 
   1   7   0      109.35      102.44      8.61 o 
   2   7   0       60.64       71.39      8.60 o 
   3   7   0      239.75      189.38     13.09 o 
   4   7   0        7.76       12.15      5.02 o 
   5   7   0      220.98      265.47     38.69 o 
   6   7   0       65.76       74.63      9.92 o 
   7   7   0        4.23        2.35      3.52 o 
   8   7   0       89.29      150.19     36.89 o 
   9   7   0        1.74       -0.20      4.02 o 
  10   7   0        9.30       12.06      7.96 o 
 -11   8   0       24.35       17.07     14.98 o 
 -10   8   0        7.11        3.73      3.45 o 
  -9   8   0       20.92       16.64      4.54 o 
  -8   8   0       89.85       80.68     26.96 o 
  -7   8   0      119.28       94.97     10.91 o 
  -6   8   0       18.94       20.92      4.22 o 
  -5   8   0      152.80      180.16     10.72 o 
  -4   8   0      364.85      423.18     22.58 o 
  -3   8   0      374.98      440.69     23.14 o 
  -2   8   0       39.05       47.11      5.09 o 
  -1   8   0      118.06      109.70     13.91 o 
   0   8   0      117.66      113.23      8.55 o 
   1   8   0       26.16       22.64      4.92 o 
   2   8   0      194.31      183.35     19.37 o 
   3   8   0      123.81      121.90     11.70 o 
   4   8   0       17.28       15.40      5.60 o 
   5   8   0       30.29       25.45      5.49 o 
   6   8   0        4.42        4.25      3.09 o 
   7   8   0       17.75       28.43     10.83 o 
   8   8   0       12.65       18.87      8.20 o 
   9   8   0        6.07       11.65      7.84 o 
 -10   9   0       57.48       39.70     29.88 o 
  -9   9   0        0.09        0.11      2.47 o 
  -8   9   0        3.84        3.66      2.10 o 
  -7   9   0       34.50       37.42      6.19 o 
  -6   9   0        2.84        3.90      2.68 o 
  -5   9   0        0.78        1.34      2.05 o 
  -4   9   0       28.28       30.68      5.10 o 
  -3   9   0        4.03        4.74      2.90 o 
  -2   9   0       87.55       92.47      9.19 o 
  -1   9   0      471.47      491.54     29.98 o 
   0   9   0      369.91      335.91     19.39 o 
   1   9   0       18.24       22.51      5.06 o 
   2   9   0      507.99      553.46     87.62 o 
   3   9   0      103.41       75.99      9.15 o 
   4   9   0        1.90        2.68      3.34 o 
   5   9   0       16.23       17.52      6.06 o 
   6   9   0       18.78       20.16      7.66 o 
   7   9   0      139.52      154.64     88.21 o 
   8   9   0       24.53       34.50     17.02 o 
  -9  10   0        4.77        4.64      6.57 o 
  -8  10   0        1.71       -0.19      6.61 o 
  -7  10   0       10.77       15.74     10.59 o 
  -6  10   0        5.68        6.53      3.34 o 
  -5  10   0       34.69       43.06      5.93 o 
  -4  10   0       53.55       59.03      5.53 o 
  -3  10   0       39.58       44.11      6.10 o 
  -2  10   0      505.61      560.46     28.70 o 
  -1  10   0      246.81      263.16     13.06 o 
   0  10   0       21.30       21.55      3.53 o 
   1  10   0        3.25        1.59      2.42 o 
   2  10   0        7.58        5.95      3.71 o 
   3  10   0        2.22        1.55      2.21 o 
   4  10   0        1.98        2.27      3.58 o 
   5  10   0        1.85        2.23      3.45 o 
   6  10   0       24.10       27.75     15.58 o 
   7  10   0       13.54       15.27     13.49 o 
  -8  11   0        0.30        0.34      4.59 o 
  -7  11   0       18.54       34.56     19.92 o 
  -6  11   0      137.81      341.02     57.23 o 
  -5  11   0        7.70        7.30      3.14 o 
  -4  11   0      242.61      305.17     17.24 o 
  -3  11   0        2.57        3.91      2.62 o 
  -2  11   0       50.17       45.58      5.60 o 
  -1  11   0        9.54       11.58      3.13 o 
   0  11   0       47.34       46.18      6.37 o 
   1  11   0      185.37      150.46     25.02 o 
   2  11   0      528.06      489.64     30.79 o 
   3  11   0        0.83        1.03      2.84 o 
   4  11   0      363.99      369.27    122.32 o 
   5  11   0       27.95       26.92      8.01 o 
   6  11   0        1.44        0.69      2.43 o 
  -7  12   0       77.55      144.19     39.97 o 
  -6  12   0        3.67        2.39     11.64 o 
  -5  12   0       13.69       22.39     10.08 o 
  -4  12   0        0.20        1.57      4.85 o 
  -3  12   0       20.62       25.83      6.21 o 
  -2  12   0       59.81       68.76      6.73 o 
  -1  12   0        0.11        0.40      2.58 o 
   0  12   0      143.45      130.36     31.99 o 
   1  12   0       39.85       30.37      6.17 o 
   2  12   0        7.76        5.34      4.30 o 
   3  12   0      120.89      129.43     29.76 o 
   4  12   0        4.86        4.75      5.11 o 
   5  12   0        1.31       -0.01      2.30 o 
  -5  13   0        0.66       -1.26      5.33 o 
  -4  13   0       10.84       27.73     15.10 o 
  -3  13   0       12.47       16.47      7.74 o 
  -2  13   0       30.24       31.54      5.77 o 
  -1  13   0       28.71       23.51      5.63 o 
   0  13   0        1.63        4.75      4.04 o 
   1  13   0        2.77        2.37      2.68 o 
   2  13   0       64.85       68.28     23.51 o 
   3  13   0       23.70       32.60     15.34 o 
   0 -14   1       29.63       32.95     15.89 o 
   1 -14   1        2.34       15.12      7.99 o 
   2 -14   1       35.18       37.92      7.82 o 
   3 -14   1       42.22       42.08     16.59 o 
  -3 -13   1      119.21      102.96     21.01 o 
  -2 -13   1       23.67       19.51      6.14 o 
  -1 -13   1       61.63       68.28     15.74 o 
   0 -13   1       26.38       28.38      7.44 o 
   1 -13   1      185.98      200.41     19.30 o 
   2 -13   1        5.29        6.62      3.07 o 
   3 -13   1       67.41       80.91      7.74 o 
   4 -13   1        6.00       10.27      7.10 o 
   5 -13   1        8.36       24.43     17.14 o 
   6 -13   1       10.00       21.29     12.80 o 
  -5 -12   1        0.41       -0.03      2.46 o 
  -4 -12   1        8.23        7.81      5.67 o 
  -3 -12   1        9.89        9.51      5.00 o 
  -2 -12   1       30.49       26.13      5.85 o 
  -1 -12   1        0.01        0.32      1.69 o 
   0 -12   1       18.26       10.47      5.03 o 
   1 -12   1       52.21       43.28      9.64 o 
   2 -12   1       66.70       73.23      7.18 o 
   3 -12   1       11.45       10.86      4.72 o 
   4 -12   1       31.24       42.26      6.44 o 
   5 -12   1       84.76      212.53     47.73 o 
   6 -12   1        2.64       16.14     17.00 o 
   7 -12   1       54.60       73.41     17.56 o 
  -7 -11   1       59.33       45.67     11.13 o 
  -6 -11   1        0.43        1.26      2.74 o 
  -5 -11   1      331.61      330.95    113.76 o 
  -4 -11   1        3.24        2.11      3.63 o 
  -3 -11   1       33.10       35.61      7.41 o 
  -2 -11   1      117.81      110.28     23.91 o 
  -1 -11   1       24.04       19.97      5.58 o 
   0 -11   1       10.57       12.00      4.02 o 
   1 -11   1       40.72       43.88      4.83 o 
   2 -11   1        4.22        2.20      1.77 o 
   3 -11   1      155.41      234.48     20.29 o 
   4 -11   1       56.78       77.59      7.69 o 
   5 -11   1       85.13      139.84     19.30 o 
   6 -11   1       27.17       36.54      6.44 o 
   7 -11   1       14.06        8.26     10.21 o 
   8 -11   1        6.51       12.69     20.68 o 
  -8 -10   1       24.50       24.77     16.22 o 
  -7 -10   1       13.60        9.43      9.84 o 
  -6 -10   1       36.77       42.25     13.34 o 
  -5 -10   1       30.23       29.14      6.93 o 
  -4 -10   1       30.15       27.18      6.84 o 
  -3 -10   1       13.83       14.08      5.09 o 
  -2 -10   1       27.28       24.74      6.01 o 
  -1 -10   1      173.48      147.44     14.16 o 
   0 -10   1        4.40        2.84      1.97 o 
   1 -10   1      180.04      192.59     11.04 o 
   2 -10   1      103.58      107.06      7.76 o 
   3 -10   1      122.03      152.02     11.17 o 
   4 -10   1      105.92      121.85      9.13 o 
   5 -10   1       95.42      119.34     20.38 o 
   6 -10   1        1.05        0.92      1.82 o 
   7 -10   1       78.51       74.98      8.95 o 
   8 -10   1        8.11        7.19      6.17 o 
   9 -10   1       19.05        8.42     11.38 o 
  -9  -9   1        5.10        4.08      5.82 o 
  -8  -9   1        8.48        8.80      4.96 o 
  -7  -9   1        0.22       -0.88      3.25 o 
  -6  -9   1       71.59       86.23     17.03 o 
  -5  -9   1      101.92       92.32     10.18 o 
  -4  -9   1        0.51       -0.72      2.29 o 
  -3  -9   1      141.48      150.69     21.15 o 
  -2  -9   1       24.37       23.88      5.92 o 
  -1  -9   1       50.75       34.85      5.13 o 
   0  -9   1      415.76      365.82     19.32 o 
   1  -9   1      554.37      576.18     28.10 o 
   2  -9   1      583.52      635.06     32.65 o 
   3  -9   1      135.93      166.20     10.74 o 
   4  -9   1        1.57        6.04      2.58 o 
   5  -9   1       23.83       28.16      5.11 o 
   6  -9   1      272.36      271.44     19.45 o 
   7  -9   1      226.99      134.27     20.50 o 
   8  -9   1       37.84       27.07      4.54 o 
   9  -9   1       41.01       29.68      8.33 o 
  10  -9   1       29.68       20.56     12.30 o 
  -9  -8   1        7.21        5.81      5.34 o 
  -8  -8   1       96.91      134.62     34.32 o 
  -7  -8   1        1.13        0.98      2.64 o 
  -6  -8   1      169.57      241.12     25.03 o 
  -5  -8   1      100.87       83.20     10.08 o 
  -4  -8   1      539.32      542.48     32.80 o 
  -3  -8   1       73.94       66.15      8.53 o 
  -2  -8   1       63.40       51.76      7.07 o 
  -1  -8   1        3.90        4.24      3.15 o 
   0  -8   1       24.10       26.58      4.46 o 
   1  -8   1      445.64      465.35     21.54 o 
   2  -8   1       36.45       45.12      5.73 o 
   3  -8   1       82.16       81.74      6.79 o 
   4  -8   1       20.70       32.09      5.00 o 
   5  -8   1       14.39       19.72      4.46 o 
   6  -8   1       25.69       31.37      4.99 o 
   7  -8   1       45.24       21.73     13.90 o 
   8  -8   1       79.28       53.99      6.83 o 
   9  -8   1       93.40       59.53      9.78 o 
  10  -8   1       72.70       50.32     11.73 o 
  11  -8   1        5.10        1.18      2.30 o 
 -10  -7   1       46.30       62.32     20.70 o 
  -9  -7   1       82.10      131.18     30.48 o 
  -8  -7   1       46.62       64.82     16.27 o 
  -7  -7   1       58.38       68.30     11.72 o 
  -6  -7   1      224.90      253.69     18.21 o 
  -5  -7   1       20.14       17.40      4.89 o 
  -4  -7   1      355.69      287.29     38.14 o 
  -3  -7   1      590.28      596.15     39.89 o 
  -2  -7   1       26.96       29.84      5.04 o 
  -1  -7   1       14.05       11.45      3.57 o 
   0  -7   1      854.36      835.90     47.10 o 
   1  -7   1      114.49      143.03     11.74 o 
   2  -7   1     3588.45     4389.49    354.36 o 
   3  -7   1        2.97        3.41      2.33 o 
   4  -7   1     1093.46     1205.45     61.06 o 
   5  -7   1      241.46      238.92     32.33 o 
   6  -7   1       16.14       12.73      3.36 o 
   7  -7   1       40.85       35.48      6.00 o 
   8  -7   1      433.98      360.51     50.24 o 
   9  -7   1       84.29       69.57      8.52 o 
  10  -7   1       86.39       88.97     16.33 o 
  11  -7   1        3.43        0.79      2.41 o 
 -11  -6   1       22.84       21.59     14.31 o 
 -10  -6   1      220.41      299.16     84.88 o 
  -9  -6   1       99.93      125.75     25.60 o 
  -8  -6   1       45.25       54.50     12.44 o 
  -7  -6   1      285.10      317.72     53.47 o 
  -6  -6   1      450.40      452.88     66.14 o 
  -5  -6   1      136.28      142.17     11.57 o 
  -4  -6   1     1090.34     1069.21     48.61 o 
  -3  -6   1        4.71        5.90      2.39 o 
  -2  -6   1     1372.33     1200.29     59.61 o 
  -1  -6   1        0.06        0.38      1.71 o 
   0  -6   1     4380.72     4542.56    616.42 o 
   1  -6   1      440.32      510.38     29.00 o 
   2  -6   1      155.99      172.58      9.62 o 
   3  -6   1        4.03        3.09      2.13 o 
   4  -6   1      269.96      274.58     19.88 o 
   5  -6   1      176.71      199.31     11.68 o 
   6  -6   1      223.21      235.73     13.69 o 
   7  -6   1      475.61      448.74     43.80 o 
   8  -6   1        1.04        3.11      3.20 o 
   9  -6   1       16.38       19.18      4.73 o 
  10  -6   1        1.62        0.29      1.75 o 
  11  -6   1        1.31        0.22      1.99 o 
 -11  -5   1        0.32        0.15      3.34 o 
 -10  -5   1       21.84       26.46      8.29 o 
  -9  -5   1        4.31        4.25      4.17 o 
  -8  -5   1       17.57       25.18      7.19 o 
  -7  -5   1       23.30       23.94      6.30 o 
  -6  -5   1        0.06        0.21      2.26 o 
  -5  -5   1        6.45        6.83      3.61 o 
  -4  -5   1      382.10      395.68     28.52 o 
  -3  -5   1      116.05      129.80      8.16 o 
  -2  -5   1      281.37      256.83     14.17 o 
  -1  -5   1     1720.68     1943.00     99.09 o 
   0  -5   1      127.41      122.06     12.12 o 
   1  -5   1      531.37      558.19     23.55 o 
   2  -5   1      785.27      805.44     34.48 o 
   3  -5   1      411.91      443.71     19.73 o 
   4  -5   1     2076.11     2299.95    106.00 o 
   5  -5   1      396.32      365.47     16.93 o 
   6  -5   1     1951.68     1939.74    144.74 o 
   7  -5   1      152.41      144.42     11.84 o 
   8  -5   1       58.65       59.87      8.18 o 
   9  -5   1       62.04       54.83      8.57 o 
  10  -5   1      171.68      189.73     29.34 o 
  11  -5   1        0.62        0.23      3.38 o 
  12  -5   1        9.03       11.63      6.58 o 
 -11  -4   1        0.36       -0.75      3.22 o 
 -10  -4   1       58.44       92.24     14.75 o 
  -9  -4   1      108.77      124.68     27.58 o 
  -8  -4   1        3.40        1.67      3.67 o 
  -7  -4   1       78.34       98.06     12.32 o 
  -6  -4   1      390.38      390.97     29.35 o 
  -5  -4   1     2422.35     2533.18    155.39 o 
  -4  -4   1     4015.21     4552.94    246.12 o 
  -3  -4   1     1520.30     1557.44     66.06 o 
  -2  -4   1     6968.68     8271.86    487.14 o 
  -1  -4   1     2000.61     2148.03    164.44 o 
   0  -4   1      492.48      553.00     69.34 o 
   1  -4   1     1915.45     2293.21    180.60 o 
   2  -4   1      405.72      361.35     13.41 o 
   3  -4   1      230.50      230.82     17.29 o 
   4  -4   1     6143.27     7182.62    424.04 o 
   5  -4   1      544.62      538.20     33.69 o 
   6  -4   1        0.01        2.50      2.59 o 
   7  -4   1       46.72       42.64      7.42 o 
   8  -4   1      108.59      111.12      9.94 o 
   9  -4   1        0.88        1.44      3.00 o 
  10  -4   1       69.45       72.22     11.82 o 
  11  -4   1        6.47        4.01      4.97 o 
  12  -4   1        2.00        1.62      3.88 o 
 -12  -3   1        2.66        3.43      3.32 o 
 -11  -3   1       83.56      116.91     27.66 o 
 -10  -3   1       31.02       38.26      8.37 o 
  -9  -3   1       15.46       24.85      6.80 o 
  -8  -3   1       53.16       61.06      8.88 o 
  -7  -3   1       28.95       31.12      7.66 o 
  -6  -3   1      381.24      412.94     23.03 o 
  -5  -3   1        0.02        3.59      1.88 o 
  -4  -3   1       55.80       56.33      6.17 o 
  -3  -3   1      127.61      113.57      7.08 o 
  -2  -3   1       61.92       69.71      5.47 o 
  -1  -3   1        1.35        3.00      1.92 o 
   0  -3   1       10.47       13.94      3.85 o 
   1  -3   1       38.78       47.18      3.76 o 
   2  -3   1     3024.67     3673.21    219.19 o 
   3  -3   1       18.12       28.94      3.27 o 
   4  -3   1      835.96      792.76     32.14 o 
   5  -3   1      736.89      738.46     36.51 o 
   6  -3   1      151.93      146.48     10.71 o 
   7  -3   1      984.91      916.32     45.54 o 
   8  -3   1     1479.67     1347.74     68.34 o 
   9  -3   1        1.47        0.42      2.25 o 
  10  -3   1       50.61       49.26      8.54 o 
  11  -3   1       49.58       53.11      8.60 o 
  12  -3   1        1.43        3.46      5.10 o 
 -12  -2   1        0.09        8.53     17.12 o 
 -11  -2   1        0.54        3.40      5.20 o 
 -10  -2   1       95.59      107.34     15.96 o 
  -9  -2   1      325.16      352.43     36.81 o 
  -8  -2   1      566.10      619.76     50.14 o 
  -7  -2   1      600.80      586.61     62.16 o 
  -6  -2   1        9.02        8.49      3.19 o 
  -5  -2   1      648.67      620.36     28.14 o 
  -4  -2   1       78.37       47.82      5.24 o 
  -3  -2   1    13965.94    14846.74   1019.12 o 
  -2  -2   1    40690.04    48669.75   4712.45 o 
  -1  -2   1      364.72      329.58     11.97 o 
   0  -2   1        4.16        4.70      2.37 o 
   1  -2   1      397.36      390.62     15.73 o 
   2  -2   1    41659.95    48423.78   4678.00 o 
   3  -2   1    13363.52    13629.48   1052.44 o 
   4  -2   1      285.49      224.05     11.39 o 
   5  -2   1      299.52      269.09     13.71 o 
   6  -2   1       38.86       32.76      4.56 o 
   7  -2   1      413.73      410.97     23.95 o 
   8  -2   1        0.92        3.00      3.27 o 
   9  -2   1        2.85        2.92      3.78 o 
  10  -2   1       59.24       58.89      9.35 o 
  11  -2   1        0.33       -1.67      4.54 o 
  12  -2   1       13.59       10.78      5.54 o 
 -12  -1   1       22.93       26.20      9.52 o 
 -11  -1   1        0.34        0.37      2.30 o 
 -10  -1   1       31.44       27.84      8.51 o 
  -9  -1   1     1033.03     1103.42    146.70 o 
  -8  -1   1        7.40        5.96      3.76 o 
  -7  -1   1      293.44      257.64     21.63 o 
  -6  -1   1        0.75        1.06      1.94 o 
  -5  -1   1      615.61      595.16     40.92 o 
  -4  -1   1      191.28      186.08      9.91 o 
  -3  -1   1      114.94      100.56      6.61 o 
  -2  -1   1      310.25      285.03     17.59 o 
   1  -1   1       70.87       71.92      4.07 o 
   2  -1   1      102.60       94.14      5.63 o 
   3  -1   1     1090.77      971.15     38.48 o 
   4  -1   1      587.28      566.65     28.67 o 
   5  -1   1       15.79       13.19      3.08 o 
   6  -1   1       28.00       32.95      5.97 o 
   7  -1   1      267.94      268.22     23.17 o 
   8  -1   1        1.30        0.83      2.44 o 
   9  -1   1      468.36      471.34     46.65 o 
  10  -1   1      416.08      483.26     64.99 o 
  11  -1   1       15.64       20.97      8.58 o 
  12  -1   1       13.04       10.79      6.68 o 
 -12   0   1       18.00       24.14     10.27 o 
 -11   0   1       30.97       40.35     10.83 o 
 -10   0   1       24.86       23.56      7.23 o 
  -9   0   1       25.09       26.04      7.15 o 
  -8   0   1       90.38       85.82      9.87 o 
  -7   0   1       39.61       42.14      5.71 o 
  -6   0   1       38.12       29.51      5.34 o 
  -5   0   1     1911.04     1794.78     79.59 o 
  -4   0   1        3.46        3.34      2.34 o 
  -3   0   1    21423.24    22609.42   1739.70 o 
  -2   0   1       42.95       35.77      3.66 o 
   1   0   1     1599.12     1695.53     62.76 o 
   2   0   1       24.57       42.95     12.70 o 
   3   0   1        0.60        2.80      1.60 o 
   4   0   1        2.70        5.24      2.39 o 
   5   0   1     2894.97     2846.28    154.41 o 
   6   0   1       25.19       23.56      4.02 o 
   7   0   1      131.84      117.73     11.38 o 
   8   0   1        4.67        4.87      3.91 o 
   9   0   1      357.19      401.12     35.84 o 
  10   0   1       42.72       45.99      9.84 o 
  11   0   1      132.48      173.60     33.26 o 
  12   0   1        0.71       -0.94      3.57 o 
 -12   1   1       35.48       37.73     10.23 o 
 -11   1   1        6.85        5.02      4.81 o 
 -10   1   1        9.70       10.50      5.52 o 
  -9   1   1        7.78        7.33      4.18 o 
  -8   1   1      259.01      275.05     19.34 o 
  -7   1   1      879.02      875.75     75.63 o 
  -6   1   1       63.78       60.89      6.44 o 
  -5   1   1      560.15      434.38     23.47 o 
  -4   1   1     1202.84     1048.42     41.43 o 
  -3   1   1     5470.63     5500.04    283.71 o 
  -2   1   1        0.73       29.02      3.47 o 
  -1   1   1      199.67      215.07      8.14 o 
   0   1   1      524.58      352.92     83.00 o 
   1   1   1        8.61       23.20      3.59 o 
   2   1   1      286.36      233.27     12.41 o 
   3   1   1       70.81       68.82      6.16 o 
   4   1   1       40.94       38.88      5.35 o 
   5   1   1        0.23        1.02      1.64 o 
   6   1   1        7.81       10.49      3.76 o 
   7   1   1       62.73       59.60      9.50 o 
   8   1   1        2.02        2.49      3.05 o 
   9   1   1       13.74       24.01      8.02 o 
  10   1   1       43.74       42.43      9.40 o 
  11   1   1      171.39      227.65     39.15 o 
  12   1   1       18.51       23.12     10.89 o 
 -12   2   1        7.34        5.87      4.57 o 
 -11   2   1        0.15        0.48      2.08 o 
 -10   2   1        1.66        0.34      2.97 o 
  -9   2   1        0.91       -0.05      2.11 o 
  -8   2   1      197.99      188.88     17.38 o 
  -7   2   1        0.14        1.17      1.66 o 
  -6   2   1       34.34       47.03      6.19 o 
  -5   2   1      419.11      448.99     19.76 o 
  -4   2   1     1626.61     1914.32     84.04 o 
  -3   2   1     4402.66     4530.20    222.16 o 
  -2   2   1     2116.64     2554.60    109.54 o 
  -1   2   1     6409.40       23.18   4009.34 o 
   0   2   1     3102.48     3683.12    243.75 o 
   1   2   1     4750.39     4563.29    226.41 o 
   2   2   1     2252.60     2416.77    107.38 o 
   3   2   1     2423.92     2439.50    111.69 o 
   4   2   1     1383.62     1634.50     83.79 o 
   5   2   1       17.71       16.06      3.59 o 
   6   2   1       38.29       38.16      6.91 o 
   7   2   1      262.26      266.81     21.11 o 
   8   2   1        0.01        1.09      3.17 o 
   9   2   1       43.63       57.93      9.21 o 
  10   2   1       34.33       37.66      9.63 o 
  11   2   1      149.99      221.50     45.65 o 
 -12   3   1       24.71       24.68      6.21 o 
 -11   3   1       52.38       55.94     14.55 o 
 -10   3   1       24.97       27.77      7.09 o 
  -9   3   1      314.05      262.48     34.54 o 
  -8   3   1      365.20      324.72     33.46 o 
  -7   3   1       11.14       12.60      4.14 o 
  -6   3   1      394.20      416.66     20.27 o 
  -5   3   1     1500.71     1571.86     69.46 o 
  -4   3   1       26.36       40.05      4.52 o 
  -3   3   1       16.42       14.73      2.55 o 
  -2   3   1     7397.22     8852.09    514.24 o 
  -1   3   1     2872.92     3284.43    226.69 o 
   0   3   1      342.75      390.46     20.96 o 
   1   3   1     1998.05     2180.80    109.57 o 
   2   3   1      712.93      650.84     25.98 o 
   3   3   1     1819.40     1943.75     87.52 o 
   4   3   1       63.09       65.14      6.44 o 
   5   3   1       16.65       16.94      4.94 o 
   6   3   1      264.07      249.54     21.42 o 
   7   3   1       27.70       20.19      6.09 o 
   8   3   1       46.42       49.31      9.00 o 
   9   3   1       34.89       40.33      8.81 o 
  10   3   1        3.51        7.21      7.52 o 
  11   3   1       12.22       15.08      9.34 o 
 -12   4   1       43.68       47.70     16.84 o 
 -11   4   1       87.24       91.58     12.08 o 
 -10   4   1       26.68       18.72      5.93 o 
  -9   4   1        4.61        4.03      3.21 o 
  -8   4   1      133.01      130.86     16.54 o 
  -7   4   1      138.39      152.24     10.44 o 
  -6   4   1      184.85      196.47     14.45 o 
  -5   4   1      583.54      624.33     25.98 o 
  -4   4   1       72.11       71.04      4.79 o 
  -3   4   1        0.18        0.87      1.12 o 
  -2   4   1      368.06      412.31     29.59 o 
  -1   4   1       56.01       56.32      8.38 o 
   0   4   1      361.93      322.95     26.02 o 
   1   4   1      849.37      862.40     64.63 o 
   2   4   1      910.31      897.71     36.33 o 
   3   4   1      460.71      431.28     18.88 o 
   4   4   1      716.16      747.31     49.18 o 
   5   4   1      118.71      129.63      9.96 o 
   6   4   1      661.69      704.96     66.89 o 
   7   4   1       15.12       12.95      4.39 o 
   8   4   1        1.33        1.99      3.37 o 
   9   4   1        3.21        6.00      4.55 o 
  10   4   1        0.31        2.16      2.80 o 
  11   4   1       58.21      106.16     27.28 o 
 -12   5   1        0.72        0.72      2.75 o 
 -11   5   1        6.42        3.41      3.71 o 
 -10   5   1      119.48       88.60     14.42 o 
  -9   5   1        8.71        9.35      3.98 o 
  -8   5   1      321.33      289.20     33.91 o 
  -7   5   1       11.91       15.67      4.09 o 
  -6   5   1      921.14      943.03     42.86 o 
  -5   5   1       34.80       33.88      3.57 o 
  -4   5   1       21.85       30.30      3.46 o 
  -3   5   1     2477.93     3142.95    222.11 o 
  -2   5   1       30.85       22.86      3.75 o 
  -1   5   1      113.92      138.38     12.55 o 
   0   5   1     6473.48     6739.46    758.97 o 
   1   5   1       34.72       66.11     12.49 o 
   2   5   1      529.14      469.28     24.52 o 
   3   5   1      610.93      600.24     48.36 o 
   4   5   1      420.76      446.50     23.52 o 
   5   5   1      399.93      396.17     46.43 o 
   6   5   1       43.52       44.22      6.88 o 
   7   5   1        1.09        1.87      2.60 o 
   8   5   1        5.65        6.57      5.08 o 
   9   5   1        1.26        1.58      4.21 o 
  10   5   1       30.60       39.13     11.85 o 
 -12   6   1       16.34       11.80      7.04 o 
 -11   6   1       11.04       10.69      5.47 o 
 -10   6   1       16.49       11.91      4.02 o 
  -9   6   1       61.68       48.45      8.40 o 
  -8   6   1      120.68      103.94     17.43 o 
  -7   6   1       41.09       35.75      5.35 o 
  -6   6   1       61.12       60.17      6.00 o 
  -5   6   1      115.59      116.18      7.28 o 
  -4   6   1      254.38      263.31     12.97 o 
  -3   6   1      191.29      214.37     11.64 o 
  -2   6   1      121.65      135.90      8.66 o 
  -1   6   1        5.68        7.83      2.66 o 
   0   6   1      310.66      321.36     15.37 o 
   1   6   1        0.26        0.30      1.74 o 
   2   6   1       93.91       93.91      8.76 o 
   3   6   1       72.05       64.87      8.16 o 
   4   6   1      262.31      273.06     28.19 o 
   5   6   1        0.38        0.84      1.71 o 
   6   6   1      142.73      177.59     25.93 o 
   7   6   1        2.66        6.93      4.46 o 
   8   6   1      100.94      142.96     30.81 o 
   9   6   1       89.86      133.94     27.99 o 
  10   6   1       27.10       39.13     14.40 o 
 -11   7   1        3.88        3.17      3.61 o 
 -10   7   1        1.03        0.62      2.06 o 
  -9   7   1        7.93        5.21      2.89 o 
  -8   7   1      134.62      131.01     22.34 o 
  -7   7   1      192.52      157.79     16.93 o 
  -6   7   1      113.43      100.31     10.72 o 
  -5   7   1      312.55      337.90     17.16 o 
  -4   7   1       98.82      110.46      7.38 o 
  -3   7   1      106.47      122.32      8.53 o 
  -2   7   1      427.94      461.60     25.79 o 
  -1   7   1      113.04      125.26      8.88 o 
   0   7   1      195.00      215.16     16.08 o 
   1   7   1      533.13      502.49     58.30 o 
   2   7   1     1182.45     1122.62     60.44 o 
   3   7   1       28.28       14.81      5.14 o 
   4   7   1      100.65      117.00     10.52 o 
   5   7   1       84.86       53.24     21.04 o 
   6   7   1      186.08      257.65     52.23 o 
   7   7   1       31.19       41.95     10.42 o 
   8   7   1        0.66        2.41      3.79 o 
   9   7   1       16.49       20.50      7.55 o 
 -11   8   1       23.98       13.27      6.05 o 
 -10   8   1       46.18       35.47     22.90 o 
  -9   8   1      174.58      136.59     38.07 o 
  -8   8   1       13.50       13.72      3.60 o 
  -7   8   1      100.42       72.07     10.78 o 
  -6   8   1       31.76       41.41      5.85 o 
  -5   8   1        1.03        1.24      1.61 o 
  -4   8   1      330.08      410.05     20.90 o 
  -3   8   1      388.73      456.54     21.75 o 
  -2   8   1      210.42      232.82     15.88 o 
  -1   8   1       27.68       24.60      4.21 o 
   0   8   1        4.50        6.22      3.07 o 
   1   8   1      192.05      193.47     21.84 o 
   2   8   1        0.50       -0.06      2.24 o 
   3   8   1        2.90        4.16      3.86 o 
   4   8   1       63.12       59.44      8.08 o 
   5   8   1        6.69        6.55      5.47 o 
   6   8   1        3.44        7.38      5.88 o 
   7   8   1       71.39       55.21     46.73 o 
   8   8   1       75.41      126.56     32.22 o 
 -10   9   1        0.01       -0.46      2.43 o 
  -9   9   1        0.13        0.31      1.82 o 
  -8   9   1       50.61       62.99     15.80 o 
  -7   9   1       33.29       32.99     21.44 o 
  -6   9   1      106.05      132.71     12.49 o 
  -5   9   1       34.65       49.06      6.45 o 
  -4   9   1      335.05      407.60     21.85 o 
  -3   9   1      485.33      658.49     33.65 o 
  -2   9   1      505.01      600.20     57.94 o 
  -1   9   1      427.35      395.95     21.82 o 
   0   9   1      107.36      103.69     11.55 o 
   1   9   1      182.46      155.89     11.52 o 
   2   9   1      110.71       83.76      9.50 o 
   3   9   1        0.97        0.54      2.47 o 
   4   9   1      577.06      547.95     57.10 o 
   5   9   1       38.16       41.09      9.87 o 
   6   9   1      105.14      137.98     54.02 o 
   7   9   1      202.62      297.60    134.79 o 
   8   9   1       10.14        9.34      8.44 o 
  -9  10   1       11.06       37.50     30.54 o 
  -8  10   1        3.98        1.39      5.79 o 
  -7  10   1      180.05      395.28     64.77 o 
  -6  10   1        4.36       12.71     14.35 o 
  -5  10   1      683.67      947.45     48.53 o 
  -4  10   1       41.40       53.13      7.17 o 
  -3  10   1      176.52      222.96     13.46 o 
  -2  10   1       74.95       75.29      6.81 o 
  -1  10   1        4.31        3.03      2.61 o 
   0  10   1       80.69       75.92      9.56 o 
   1  10   1       30.20       23.54      5.13 o 
   2  10   1       13.72       13.06      4.93 o 
   3  10   1       24.13       23.76      6.91 o 
   4  10   1       15.82       19.92      6.26 o 
   5  10   1       51.20       48.95     21.99 o 
   6  10   1        6.05        5.66      5.40 o 
   7  10   1        1.76        0.40      4.57 o 
  -8  11   1       50.10       73.37     18.73 o 
  -7  11   1       40.69      102.34     39.65 o 
  -6  11   1       28.17       60.38     25.15 o 
  -5  11   1       10.48       18.93     13.22 o 
  -4  11   1       12.67       18.09      4.71 o 
  -3  11   1       39.03       44.69      6.22 o 
  -2  11   1        1.49        2.58      2.02 o 
  -1  11   1      247.02      234.95     15.09 o 
   0  11   1       10.60        7.67      2.81 o 
   1  11   1      173.58      136.96     19.30 o 
   2  11   1        0.02        0.52      2.76 o 
   3  11   1      108.77      111.55     24.39 o 
   4  11   1       10.35        9.92      5.68 o 
   5  11   1       26.82       27.24     17.55 o 
  -7  12   1        9.49       18.70     28.31 o 
  -6  12   1       96.36      274.14     60.15 o 
  -5  12   1       53.61       98.26     26.48 o 
  -4  12   1        0.67        1.47      5.36 o 
  -3  12   1       74.78       62.08     46.73 o 
  -2  12   1      109.29      114.52     13.94 o 
  -1  12   1      345.06      307.28     32.60 o 
   0  12   1        7.15        4.42      2.69 o 
   1  12   1       27.50       29.68      7.07 o 
   2  12   1       10.28        7.94      4.54 o 
   3  12   1      101.49      108.27     30.14 o 
   4  12   1        0.80       -0.24      3.57 o 
  -5  13   1        2.72        3.01      7.07 o 
  -4  13   1       14.56       25.15     12.76 o 
  -3  13   1       19.77       35.08     11.12 o 
  -2  13   1        0.88        0.46      2.89 o 
  -1  13   1        0.41        1.51      3.67 o 
   0  13   1        5.78        8.46      7.42 o 
   1  13   1       50.38       45.86     17.86 o 
   2  13   1       10.65        4.93      6.03 o 
  -1 -14   2       12.42       13.87      6.27 o 
   0 -14   2       25.36       16.99     12.71 o 
   1 -14   2       19.96       27.34      7.54 o 
   2 -14   2       27.18       38.62      6.08 o 
   3 -14   2       82.20      133.26     20.37 o 
   4 -14   2       32.16       20.05      6.15 o 
  -4 -13   2        0.16       -0.24      2.41 o 
  -3 -13   2       58.21       51.83     10.78 o 
  -2 -13   2       48.08       48.61     11.19 o 
  -1 -13   2       25.37       26.95      8.42 o 
   0 -13   2      207.39      202.73     16.36 o 
   1 -13   2       61.73       65.40      9.54 o 
   2 -13   2      104.44      140.17     18.06 o 
   3 -13   2       53.79       80.83     11.41 o 
   4 -13   2        3.32        7.40      4.09 o 
   5 -13   2       11.04       39.00     21.74 o 
   6 -13   2        9.89       14.62      8.18 o 
  -6 -12   2        9.20        5.84      5.96 o 
  -5 -12   2        6.41        7.27      5.25 o 
  -4 -12   2        2.34        1.47      3.21 o 
  -3 -12   2       52.20       45.88      7.96 o 
  -2 -12   2       22.91       17.80      5.90 o 
  -1 -12   2      132.87      103.96     22.72 o 
   0 -12   2       60.25       56.79      6.91 o 
   1 -12   2        2.88        3.59      2.91 o 
   2 -12   2       15.37       20.15      4.36 o 
   3 -12   2        2.45        2.90      2.46 o 
   4 -12   2        6.74       10.80      3.97 o 
   5 -12   2       55.90       85.78     12.77 o 
   6 -12   2      118.26      134.54     14.20 o 
   7 -12   2        1.88        5.96     18.38 o 
  -7 -11   2       14.80       11.69      8.89 o 
  -6 -11   2       43.19       54.46     21.06 o 
  -5 -11   2       61.51       59.59      9.90 o 
  -4 -11   2       21.26       20.08      6.46 o 
  -3 -11   2      173.43      192.18     36.62 o 
  -2 -11   2       55.52       48.90      7.16 o 
  -1 -11   2        1.89        1.10      1.50 o 
   0 -11   2        0.68        2.01      1.80 o 
   1 -11   2       28.25       32.96      5.14 o 
   2 -11   2      201.21      235.97     14.37 o 
   3 -11   2      151.22      185.41     12.98 o 
   4 -11   2      675.78      796.28     41.44 o 
   5 -11   2       36.27       42.70      8.44 o 
   6 -11   2       44.68       39.81      5.62 o 
   7 -11   2        3.37        2.31      2.58 o 
   8 -11   2        2.12        0.66      3.57 o 
  -8 -10   2       43.54       33.95     25.06 o 
  -7 -10   2        0.60        0.45      2.33 o 
  -6 -10   2       61.51       80.44     21.47 o 
  -5 -10   2       35.61       26.12      5.55 o 
  -4 -10   2        6.90        6.22      4.11 o 
  -3 -10   2       19.04       14.43      5.03 o 
  -2 -10   2      102.76       94.94      8.99 o 
  -1 -10   2      286.50      276.40     28.88 o 
   0 -10   2       42.30       46.29      5.16 o 
   1 -10   2      123.84      134.42      8.83 o 
   2 -10   2       32.53       46.54      5.59 o 
   3 -10   2        0.36        0.78      1.97 o 
   4 -10   2        6.33        5.65      2.74 o 
   5 -10   2        0.13       -1.03      2.28 o 
   6 -10   2        1.57        2.75      2.84 o 
   7 -10   2       20.57       19.73      8.67 o 
   8 -10   2       10.32        8.31      2.97 o 
   9 -10   2       86.33       67.34     42.94 o 
  -9  -9   2       33.59       51.06     16.58 o 
  -8  -9   2        5.27        9.85      4.79 o 
  -7  -9   2       27.39       41.95      7.23 o 
  -6  -9   2       79.99       87.49     14.83 o 
  -5  -9   2       10.10       11.11      4.90 o 
  -4  -9   2      363.08      379.95     52.02 o 
  -3  -9   2      204.69      202.20     15.40 o 
  -2  -9   2      182.65      156.17     11.83 o 
  -1  -9   2      918.81      802.00     71.77 o 
   0  -9   2      201.82      178.20     13.56 o 
   1  -9   2      154.62      151.25     10.75 o 
   2  -9   2       33.91       38.51      5.07 o 
   3  -9   2      340.50      364.13     30.67 o 
   4  -9   2      329.28      392.35     32.97 o 
   5  -9   2      772.92      806.94     41.07 o 
   6  -9   2      671.81      525.81     83.56 o 
   7  -9   2       26.13       20.45      3.59 o 
   8  -9   2       77.94       62.89     13.55 o 
   9  -9   2       29.99       22.96      4.45 o 
  10  -9   2        6.37        2.53      2.58 o 
 -10  -8   2        4.15        4.00      4.34 o 
  -9  -8   2       62.45       91.96     26.47 o 
  -8  -8   2       15.28       29.65      8.01 o 
  -7  -8   2      963.25     1204.73    165.93 o 
  -6  -8   2      155.59      154.22     21.95 o 
  -5  -8   2       82.59       82.30      7.49 o 
  -4  -8   2       63.42       55.77     10.15 o 
  -3  -8   2      780.18      755.73     46.21 o 
  -2  -8   2       33.88       33.34      4.90 o 
  -1  -8   2        5.54        5.44      2.72 o 
   0  -8   2       26.65       22.69      3.13 o 
   1  -8   2      340.61      360.93     18.27 o 
   2  -8   2      249.30      291.40     22.43 o 
   3  -8   2      144.98      161.28     10.78 o 
   4  -8   2       85.28       94.78      7.80 o 
   5  -8   2       26.84       29.03      4.21 o 
   6  -8   2      130.75      103.60     30.18 o 
   7  -8   2      126.94      118.30     14.19 o 
   8  -8   2       67.33       46.78      7.43 o 
   9  -8   2       29.72       19.01      5.41 o 
  10  -8   2        1.30       -0.28      1.85 o 
  11  -8   2       38.77       22.27      8.01 o 
 -10  -7   2        8.35       12.33      6.31 o 
  -9  -7   2       10.24       18.06      8.78 o 
  -8  -7   2        0.10       -1.42      3.53 o 
  -7  -7   2       49.45       55.14      8.61 o 
  -6  -7   2       74.59       78.45      8.39 o 
  -5  -7   2       14.29       11.91      3.79 o 
  -4  -7   2       48.39       58.24      7.99 o 
  -3  -7   2      151.09      131.21     10.35 o 
  -2  -7   2      147.30      148.20     10.30 o 
  -1  -7   2      506.13      410.94     19.85 o 
   0  -7   2      409.63      404.20     37.54 o 
   1  -7   2     3305.90     3950.28    228.65 o 
   2  -7   2      157.17      155.43     10.00 o 
   3  -7   2      408.79      403.64     20.30 o 
   4  -7   2      656.32      597.51     43.19 o 
   5  -7   2      703.64      679.89     55.93 o 
   6  -7   2       40.28       33.25      4.71 o 
   7  -7   2      839.21      752.56     68.08 o 
   8  -7   2       65.76       53.96      8.40 o 
   9  -7   2       62.02       67.21      9.61 o 
  10  -7   2       30.97       12.33      4.91 o 
  11  -7   2       72.18       67.44     20.95 o 
 -11  -6   2       46.97       62.32     10.36 o 
 -10  -6   2      140.16      223.41     53.65 o 
  -9  -6   2        4.44        4.79      3.89 o 
  -8  -6   2      104.59      110.30     13.32 o 
  -7  -6   2        5.92        7.69      4.13 o 
  -6  -6   2      643.23      622.01     36.99 o 
  -5  -6   2     1824.48     2012.97    175.56 o 
  -4  -6   2       95.43      105.45      7.95 o 
  -3  -6   2     1457.52     1564.88    102.83 o 
  -2  -6   2      111.07      102.49      8.18 o 
  -1  -6   2     2274.45     2249.26    157.88 o 
   0  -6   2      527.30      596.24    107.25 o 
   1  -6   2      778.53      908.82     58.63 o 
   2  -6   2     2416.77     3089.08    229.18 o 
   3  -6   2       79.36       87.52      5.45 o 
   4  -6   2      644.11      656.75     40.91 o 
   5  -6   2     1211.17     1316.06     72.91 o 
   6  -6   2      273.37      280.36     22.02 o 
   7  -6   2       87.25       84.86      8.93 o 
   8  -6   2        0.07        0.06      1.89 o 
   9  -6   2        3.13        3.75      3.97 o 
  10  -6   2       12.55       12.32      6.45 o 
  11  -6   2        0.15        0.79      3.01 o 
 -11  -5   2        0.66        0.27      2.22 o 
 -10  -5   2       23.27       31.45     10.39 o 
  -9  -5   2        4.77        3.95      3.06 o 
  -8  -5   2       18.93       22.58      6.00 o 
  -7  -5   2       17.51       14.84      5.16 o 
  -6  -5   2       91.05       97.21     11.97 o 
  -5  -5   2      303.61      290.40     19.14 o 
  -4  -5   2      256.81      277.20     15.25 o 
  -3  -5   2       12.87        8.74      2.64 o 
  -2  -5   2       19.30       21.29      2.54 o 
  -1  -5   2      494.09      496.04     21.86 o 
   0  -5   2      322.97      292.19     16.90 o 
   1  -5   2      178.31      160.61     12.82 o 
   2  -5   2        0.36        0.75      1.08 o 
   3  -5   2     1461.32     1634.34     68.89 o 
   4  -5   2       75.83       69.48      5.90 o 
   5  -5   2     2297.80     2216.44    104.94 o 
   6  -5   2      656.99      630.75     30.97 o 
   7  -5   2      128.33      122.40     10.22 o 
   8  -5   2       16.18       12.43      4.71 o 
   9  -5   2      402.47      388.74     39.97 o 
  10  -5   2       23.49       21.72      6.78 o 
  11  -5   2       33.11       33.13      8.30 o 
  12  -5   2        9.58        0.83      5.14 o 
 -12  -4   2        0.01        0.13      3.00 o 
 -11  -4   2       17.37       17.89      6.80 o 
 -10  -4   2       14.31       16.22      6.06 o 
  -9  -4   2        1.14        2.40      3.51 o 
  -8  -4   2        0.09        0.60      2.06 o 
  -7  -4   2     1538.62     1589.11    120.74 o 
  -6  -4   2     1343.98     1364.14     66.41 o 
  -5  -4   2      103.17      103.23      8.49 o 
  -4  -4   2     4079.11     4463.62    335.18 o 
  -3  -4   2        3.93        3.99      2.30 o 
  -2  -4   2      266.16      297.51     18.40 o 
  -1  -4   2    10917.45    12231.88    906.44 o 
   0  -4   2      278.23      233.01     14.04 o 
   1  -4   2    13140.50    15884.78   1268.37 o 
   2  -4   2     1195.06     1331.00    106.47 o 
   3  -4   2        2.91        3.30      1.71 o 
   4  -4   2     3555.06     3690.66    183.33 o 
   5  -4   2       80.36       79.08      7.08 o 
   6  -4   2      268.71      247.60     14.51 o 
   7  -4   2      577.29      546.29     37.29 o 
   8  -4   2        1.51        1.27      2.72 o 
   9  -4   2       26.96       25.23      6.65 o 
  10  -4   2       13.88       16.33      6.94 o 
  11  -4   2        0.61        1.04      3.35 o 
  12  -4   2        3.69        6.22      5.78 o 
 -12  -3   2        2.85        5.36      4.64 o 
 -11  -3   2       32.20       40.83     11.72 o 
 -10  -3   2       61.36       67.74     11.54 o 
  -9  -3   2       48.96       55.55      9.18 o 
  -8  -3   2       87.33       98.27     10.86 o 
  -7  -3   2       24.04       29.58      6.77 o 
  -6  -3   2      428.77      421.72     22.77 o 
  -5  -3   2       12.33       12.48      3.83 o 
  -4  -3   2      971.65      982.85     59.43 o 
  -3  -3   2      549.09      536.48     21.38 o 
  -2  -3   2       81.11      112.07      6.22 o 
  -1  -3   2      257.96      266.96     13.60 o 
   0  -3   2        7.52        6.95      2.95 o 
   1  -3   2      224.73      245.88     17.21 o 
   2  -3   2       47.55       47.23      3.69 o 
   3  -3   2      126.65      112.65      6.73 o 
   4  -3   2      133.74      118.12      7.77 o 
   5  -3   2      964.81      897.41     39.03 o 
   6  -3   2      840.92      800.25     37.34 o 
   7  -3   2      804.79      857.30     43.07 o 
   8  -3   2      299.77      290.28     19.87 o 
   9  -3   2       45.17       46.01      7.48 o 
  10  -3   2       44.73       35.90      7.92 o 
  11  -3   2       18.57       20.76      6.80 o 
  12  -3   2        0.01        1.08      3.49 o 
 -12  -2   2       10.01       12.09      6.80 o 
 -11  -2   2       18.07       19.90      7.94 o 
 -10  -2   2       12.56       10.27      4.38 o 
  -9  -2   2      365.91      420.06     43.48 o 
  -8  -2   2      115.57      107.35     11.64 o 
  -7  -2   2       67.05       62.23      6.98 o 
  -6  -2   2     2548.99     2624.31    130.64 o 
  -5  -2   2     2460.95     2617.31    194.76 o 
  -4  -2   2     2744.90     2821.92    131.02 o 
  -3  -2   2     5939.13     6903.58    386.51 o 
  -2  -2   2    13067.81    16731.47   1166.74 o 
  -1  -2   2     2913.15     3300.48    146.41 o 
   0  -2   2     3374.50     3666.78    187.52 o 
   1  -2   2     5867.81     6717.47    359.50 o 
   2  -2   2    23755.56    23948.29   1863.53 o 
   3  -2   2      171.59      197.97     17.02 o 
   4  -2   2      244.02      228.07     11.77 o 
   5  -2   2       12.27       16.11      3.21 o 
   6  -2   2      318.29      324.95     17.28 o 
   7  -2   2        4.81        3.37      3.64 o 
   8  -2   2      421.44      393.68     24.84 o 
   9  -2   2       79.00       74.25     12.41 o 
  10  -2   2       21.01       20.22      7.30 o 
  11  -2   2       37.76       48.07     12.63 o 
  12  -2   2       41.89       52.37     13.59 o 
 -12  -1   2      101.13      124.56     28.03 o 
 -11  -1   2       39.96       44.95     10.96 o 
 -10  -1   2      285.71      316.17     31.12 o 
  -9  -1   2        6.21        6.37      4.78 o 
  -8  -1   2      205.59      218.05     17.48 o 
  -7  -1   2      267.19      269.05     19.45 o 
  -6  -1   2      219.95      192.44     14.32 o 
  -5  -1   2      652.32      609.48     28.67 o 
  -4  -1   2       60.52       58.24      5.02 o 
  -3  -1   2       85.82      114.35      7.37 o 
  -2  -1   2     4449.10     4751.50    260.71 o 
  -1  -1   2      236.12      255.43     15.12 o 
   0  -1   2      148.54      178.21     10.89 o 
   1  -1   2      406.25      379.10     14.79 o 
   2  -1   2      210.88      179.96      9.31 o 
   3  -1   2      182.74      158.48      8.71 o 
   4  -1   2       14.84       13.82      3.64 o 
   5  -1   2       59.93       56.15      5.96 o 
   6  -1   2       24.04       26.43      5.21 o 
   7  -1   2        0.12        0.80      2.45 o 
   8  -1   2      475.69      462.44     51.27 o 
   9  -1   2      146.79      143.30     15.12 o 
  10  -1   2        2.47        7.67      5.91 o 
  11  -1   2        0.70        1.24      5.25 o 
  12  -1   2       11.97       11.07      7.85 o 
 -12   0   2       15.83       16.05      6.91 o 
 -11   0   2        6.52        6.47      4.15 o 
 -10   0   2        1.92        2.72      4.12 o 
  -9   0   2       48.02       45.93      8.32 o 
  -8   0   2      671.58      694.61     71.57 o 
  -7   0   2        4.97        1.63      2.48 o 
  -6   0   2      797.69      812.74     34.53 o 
  -5   0   2       21.25       20.16      4.38 o 
  -4   0   2     1522.98     1357.84     55.16 o 
  -3   0   2      210.12      189.46      8.67 o 
  -2   0   2     9002.24    10783.70    659.74 o 
  -1   0   2       38.29       39.18      2.67 o 
   0   0   2     1028.34      106.77    447.04 o 
   1   0   2        2.71        7.32      2.33 o 
   2   0   2     1371.14     1142.91     45.00 o 
   3   0   2        1.94        1.59      1.43 o 
   4   0   2       59.37       43.06      5.34 o 
   5   0   2       72.65       67.33      7.72 o 
   6   0   2     1423.33     1532.04    120.64 o 
   7   0   2       23.02       19.85      4.13 o 
   8   0   2      368.30      407.91     39.19 o 
   9   0   2       11.17       13.93      8.49 o 
  10   0   2       32.21       35.41      9.79 o 
  11   0   2        5.44       11.37      6.31 o 
  12   0   2        0.66        0.28      3.52 o 
 -13   1   2        5.73        5.62      6.24 o 
 -12   1   2        2.58        2.13      4.16 o 
 -11   1   2        0.21        1.09      2.74 o 
 -10   1   2       52.59       43.39      7.75 o 
  -9   1   2       39.05       35.97      5.73 o 
  -8   1   2       93.16       88.39      9.17 o 
  -7   1   2       47.92       54.68      6.15 o 
  -6   1   2     1469.62     1458.03     66.17 o 
  -5   1   2     2988.98     3208.82    156.60 o 
  -4   1   2     1514.99     1430.09     57.63 o 
  -3   1   2      473.62      502.02     18.41 o 
  -2   1   2       73.82      106.18     10.98 o 
  -1   1   2        7.78       24.76      3.24 o 
   0   1   2     3471.82     3368.95    249.77 o 
   1   1   2      283.19      259.98     12.81 o 
   2   1   2       26.58       39.46      4.84 o 
   3   1   2      910.27      856.70     44.04 o 
   4   1   2       45.70       43.16      5.66 o 
   5   1   2      187.49      183.59     11.65 o 
   6   1   2        8.84        8.21      4.46 o 
   7   1   2      168.73      185.42     14.90 o 
   8   1   2       77.14       82.57     10.86 o 
   9   1   2       36.57       41.28     10.39 o 
  10   1   2       40.87       52.47     10.61 o 
  11   1   2        2.07        2.84      4.72 o 
 -12   2   2        1.67        1.10      3.33 o 
 -11   2   2      101.01      120.02     26.35 o 
 -10   2   2       53.30       48.23      7.83 o 
  -9   2   2        1.42        2.17      2.41 o 
  -8   2   2       26.13       23.49      6.36 o 
  -7   2   2       41.27       40.34      5.73 o 
  -6   2   2       59.88       58.43      5.77 o 
  -5   2   2       42.91       50.97      5.02 o 
  -4   2   2      159.83      168.06      8.55 o 
  -3   2   2        6.90        8.65      1.74 o 
  -2   2   2     3140.03     3664.15    215.15 o 
  -1   2   2      619.22       24.80    278.20 o 
   0   2   2      322.05      324.13     21.02 o 
   1   2   2      277.36      222.00     15.92 o 
   2   2   2     3874.64     4129.56    206.06 o 
   3   2   2     1451.68     1516.37     91.01 o 
   4   2   2      550.77      520.85     29.82 o 
   5   2   2       13.91       15.08      4.56 o 
   6   2   2       48.15       44.32      7.90 o 
   7   2   2      582.94      655.26     53.78 o 
   8   2   2      735.96      868.30     94.50 o 
   9   2   2       33.28       40.97      7.54 o 
  10   2   2       10.56       10.46      5.24 o 
  11   2   2        0.59        1.75      4.37 o 
 -12   3   2        6.91        6.32      5.69 o 
 -11   3   2       82.47       67.19     11.30 o 
 -10   3   2       31.63       27.80      6.90 o 
  -9   3   2       44.85       47.31      6.38 o 
  -8   3   2       36.77       27.54      5.94 o 
  -7   3   2        8.34        7.39      2.60 o 
  -6   3   2      243.92      209.92     13.72 o 
  -5   3   2      349.25      274.52     12.75 o 
  -4   3   2      518.22      488.30     18.57 o 
  -3   3   2     4275.82     5014.49    296.80 o 
  -2   3   2     4018.57     5410.79    313.86 o 
  -1   3   2     4258.44     5697.79    415.53 o 
   0   3   2     1078.00     1152.66    103.02 o 
   1   3   2     3159.41     3412.34    188.36 o 
   2   3   2      667.53      649.35     27.34 o 
   3   3   2      476.77      488.76     24.48 o 
   4   3   2      252.72      227.16     13.80 o 
   5   3   2      825.00      795.16     37.38 o 
   6   3   2        0.18        1.68      3.07 o 
   7   3   2      132.69      146.40     17.37 o 
   8   3   2       53.14       64.65     12.22 o 
   9   3   2       34.68       44.73      9.09 o 
  10   3   2        0.46        0.39      3.68 o 
  11   3   2        6.96        9.40      7.85 o 
 -12   4   2        0.88       -0.41      2.65 o 
 -11   4   2       12.83        8.78      4.09 o 
 -10   4   2        1.40        1.63      2.57 o 
  -9   4   2       42.92       37.99      6.94 o 
  -8   4   2      159.80      121.57      9.55 o 
  -7   4   2       45.40       36.81      5.39 o 
  -6   4   2      136.05      136.40      8.43 o 
  -5   4   2      562.26      589.27     25.07 o 
  -4   4   2       98.60      101.14      9.42 o 
  -3   4   2       42.14       43.32      2.98 o 
  -2   4   2        0.10        0.34      0.87 o 
  -1   4   2        4.34       11.67      3.33 o 
   0   4   2      353.50      348.04     20.05 o 
   1   4   2     1398.75     1298.91     70.49 o 
   2   4   2        0.97        1.94      2.50 o 
   3   4   2     1476.54     1385.33     62.17 o 
   4   4   2      329.67      323.33     22.04 o 
   5   4   2        4.03        4.94      3.77 o 
   6   4   2       79.97       80.88     10.06 o 
   7   4   2      165.00      180.90     17.10 o 
   8   4   2        9.89       11.30      5.86 o 
   9   4   2      221.64      288.89     42.03 o 
  10   4   2       42.69       54.37     15.62 o 
 -12   5   2       16.84       11.54      5.42 o 
 -11   5   2       14.68        9.37      4.16 o 
 -10   5   2        9.34        7.10      3.43 o 
  -9   5   2      252.54      176.50     19.55 o 
  -8   5   2       22.95       13.21      3.43 o 
  -7   5   2      309.02      299.34     25.43 o 
  -6   5   2      429.81      463.35     37.83 o 
  -5   5   2       12.41       21.62      4.49 o 
  -4   5   2      289.50      294.13     18.10 o 
  -3   5   2     1341.62     1421.03     63.87 o 
  -2   5   2     2181.70     3149.86    203.97 o 
  -1   5   2     3660.53     3848.49    266.66 o 
   0   5   2      215.35      216.69     22.26 o 
   1   5   2     2570.45     2413.50    130.43 o 
   2   5   2      155.10      180.63     13.31 o 
   3   5   2        5.79        4.54      2.65 o 
   4   5   2       56.93       74.20      9.18 o 
   5   5   2       18.06       10.85      4.38 o 
   6   5   2       27.16       30.84      7.49 o 
   7   5   2      139.36      158.66     25.41 o 
   8   5   2        7.78        6.29      5.48 o 
   9   5   2        9.30        6.60      7.13 o 
  10   5   2        0.16        2.03      4.26 o 
 -12   6   2       14.02       10.54      7.81 o 
 -11   6   2      196.33      177.85     74.39 o 
 -10   6   2        6.87        4.45      3.58 o 
  -9   6   2       46.60       31.29      6.04 o 
  -8   6   2        0.13        0.18      1.37 o 
  -7   6   2      161.60      156.88     10.42 o 
  -6   6   2      582.68      550.35     49.94 o 
  -5   6   2       27.47       26.09      2.99 o 
  -4   6   2       52.07       58.85      4.71 o 
  -3   6   2      629.70      722.77     32.21 o 
  -2   6   2       78.71       88.31      8.15 o 
  -1   6   2      208.33      212.28     14.85 o 
   0   6   2      224.41      211.06     15.97 o 
   1   6   2        1.42        1.68      2.31 o 
   2   6   2        0.50        0.35      1.95 o 
   3   6   2        3.87        5.15      2.84 o 
   4   6   2      191.24      130.28     46.70 o 
   5   6   2      582.86      759.95    118.44 o 
   6   6   2       43.70       47.13      7.08 o 
   7   6   2       34.41       50.94      8.23 o 
   8   6   2       19.40       26.73      8.57 o 
   9   6   2        3.47        1.60      3.99 o 
 -11   7   2        3.36        2.79      3.67 o 
 -10   7   2        1.50        1.37      3.22 o 
  -9   7   2        3.92        3.19      2.52 o 
  -8   7   2      188.02      141.64     15.80 o 
  -7   7   2       18.52       16.64      5.19 o 
  -6   7   2       51.40       55.15      6.18 o 
  -5   7   2     1467.84     1900.62     98.44 o 
  -4   7   2       25.17       36.39      4.35 o 
  -3   7   2      198.95      233.89     13.14 o 
  -2   7   2      158.83      144.55     11.88 o 
  -1   7   2      205.26      203.54     42.57 o 
   0   7   2        8.12       18.86      4.66 o 
   1   7   2     1306.08     1216.32     66.18 o 
   2   7   2       98.88       79.02      8.36 o 
   3   7   2     1016.21     1084.99     87.10 o 
   4   7   2       57.44       58.39     12.22 o 
   5   7   2      216.75      186.47     63.15 o 
   6   7   2       61.96       49.04     17.94 o 
   7   7   2       11.64       14.56      5.48 o 
   8   7   2       67.93       90.48     29.02 o 
   9   7   2       75.95      113.78     53.78 o 
 -11   8   2        0.02       -0.16      2.64 o 
 -10   8   2       72.54       67.88     25.37 o 
  -9   8   2      144.89      122.83    134.57 o 
  -8   8   2      135.33       91.99     48.42 o 
  -7   8   2      261.99      204.09     20.96 o 
  -6   8   2      191.75      205.50     12.12 o 
  -5   8   2        4.04        5.77      2.29 o 
  -4   8   2      396.01      511.91     40.16 o 
  -3   8   2       91.39      106.66      7.59 o 
  -2   8   2      317.43      352.71     24.97 o 
  -1   8   2      397.68      394.60     79.12 o 
   0   8   2        1.42        1.32      2.07 o 
   1   8   2      101.24       86.80      9.18 o 
   2   8   2      219.20      220.34     17.38 o 
   3   8   2       32.85       28.87      5.50 o 
   4   8   2       94.72      115.49     22.61 o 
   5   8   2        4.27        7.70      6.01 o 
   6   8   2        2.52        2.49      4.14 o 
   7   8   2        0.74        0.11      3.59 o 
   8   8   2        0.10       -2.40      4.19 o 
 -10   9   2        0.17        0.78      4.94 o 
  -9   9   2        0.00       -2.15      7.07 o 
  -8   9   2        0.04        2.94      4.78 o 
  -7   9   2       24.64       52.28     24.25 o 
  -6   9   2        2.00        2.77      3.28 o 
  -5   9   2      192.17      261.17     14.35 o 
  -4   9   2      311.25      392.67     21.56 o 
  -3   9   2       94.40      112.74      9.86 o 
  -2   9   2      338.62      353.24     26.22 o 
  -1   9   2       10.20        8.49      2.60 o 
   0   9   2       57.59       41.73      6.01 o 
   1   9   2       42.12       31.59      5.79 o 
   2   9   2       43.46       38.05      7.41 o 
   3   9   2      202.63      183.87     17.31 o 
   4   9   2      230.71      251.91     44.70 o 
   5   9   2      122.46      147.34     41.72 o 
   6   9   2      206.34      240.82     90.54 o 
   7   9   2        0.02        0.44      4.00 o 
  -9  10   2       25.17       28.37     14.49 o 
  -8  10   2      140.01      227.77     39.62 o 
  -7  10   2      170.78      367.14     62.23 o 
  -6  10   2      594.12      767.17     79.73 o 
  -5  10   2       11.08       12.27     10.07 o 
  -4  10   2       10.01       11.67      4.01 o 
  -3  10   2        6.63        6.75      3.57 o 
  -2  10   2        3.13        4.29      2.30 o 
  -1  10   2        0.40        0.60      1.51 o 
   0  10   2      450.20      366.61     32.88 o 
   1  10   2      130.48       96.78     10.49 o 
   2  10   2      146.00      137.99     21.08 o 
   3  10   2        3.21        3.83      3.84 o 
   4  10   2        0.28        0.73      2.17 o 
   5  10   2       69.00       92.50     29.63 o 
   6  10   2        2.12        1.35      2.82 o 
  -8  11   2        0.59        2.89      9.25 o 
  -7  11   2        2.61        6.85     16.92 o 
  -6  11   2       26.81       35.75     14.07 o 
  -5  11   2      102.78      139.69     24.49 o 
  -4  11   2        2.86        5.01      9.00 o 
  -3  11   2       12.88        9.66      4.26 o 
  -2  11   2       75.19       69.43      9.33 o 
  -1  11   2        2.99        2.10      2.15 o 
   0  11   2       50.97       39.47      6.80 o 
   1  11   2       32.87       31.07      6.45 o 
   2  11   2       35.75       36.54      8.44 o 
   3  11   2       44.45       41.84     20.07 o 
   4  11   2       67.58       66.44     29.32 o 
   5  11   2        7.45        7.52      4.74 o 
  -6  12   2        3.88        3.52      7.76 o 
  -5  12   2       10.89       21.56     17.74 o 
  -4  12   2      432.14      919.50    108.54 o 
  -3  12   2        8.15        7.73      4.37 o 
  -1  12   2        7.89        3.32      5.19 o 
   0  12   2       15.41       10.70      4.51 o 
   1  12   2      147.78      140.44     36.67 o 
   2  12   2       54.92       46.90     18.29 o 
   3  12   2        0.03       -0.06      3.11 o 
  -4  13   2        0.34       -0.31      2.83 o 
  -3  13   2       36.69       51.38     13.13 o 
  -2  13   2        5.46        5.96      7.06 o 
  -1  13   2        0.34        1.29      5.09 o 
   0  13   2       16.37       21.96      9.59 o 
  -2 -14   3       75.15       73.92     15.37 o 
  -1 -14   3        3.81        4.00      4.20 o 
   0 -14   3       17.40       12.57      5.59 o 
   1 -14   3       21.78       19.12      5.04 o 
   2 -14   3        0.42        1.20      3.65 o 
   3 -14   3        1.17        2.29      3.88 o 
   4 -14   3        8.46       12.77      4.95 o 
  -5 -13   3        4.07        6.55      6.60 o 
  -4 -13   3       24.27       16.66      5.71 o 
  -3 -13   3       93.55      106.70     30.15 o 
  -2 -13   3       64.17       44.45     12.93 o 
  -1 -13   3      405.64      375.17     24.79 o 
   0 -13   3       37.10       43.80      8.69 o 
   1 -13   3       38.46       42.72      5.10 o 
   2 -13   3       17.33       15.93      3.81 o 
   3 -13   3        0.04        0.16      1.11 o 
   4 -13   3        8.79       14.50      5.73 o 
   5 -13   3       44.12       66.18      8.63 o 
   6 -13   3        3.05        4.04     11.55 o 
  -6 -12   3       20.43       23.67      9.46 o 
  -5 -12   3       35.24       42.63     10.27 o 
  -4 -12   3       10.17        7.25      4.05 o 
  -3 -12   3      107.14      109.39     24.21 o 
  -2 -12   3       22.25       16.09      5.60 o 
  -1 -12   3       45.98       48.15      5.73 o 
   0 -12   3       83.08       78.90      6.11 o 
   1 -12   3       12.90       13.44      3.73 o 
   2 -12   3       23.13       23.66      4.28 o 
   3 -12   3       60.75       86.32      9.33 o 
   4 -12   3        3.47        6.48      3.86 o 
   5 -12   3       15.83       19.87      5.35 o 
   6 -12   3        5.88        2.84      2.87 o 
   7 -12   3       98.71       88.21      9.12 o 
  -7 -11   3       30.93       36.98     13.27 o 
  -6 -11   3        0.37       -0.01      2.38 o 
  -5 -11   3      103.83      111.15     18.58 o 
  -4 -11   3       51.62       59.04     12.24 o 
  -3 -11   3       24.84       24.03      5.68 o 
  -2 -11   3      155.83      145.58     14.71 o 
  -1 -11   3        7.32       10.43      2.67 o 
   0 -11   3      399.60      388.54     18.60 o 
   1 -11   3     1587.98     1572.68     82.44 o 
   2 -11   3        5.34        8.55      3.53 o 
   3 -11   3      354.49      437.34     24.91 o 
   4 -11   3        2.55        0.45      2.19 o 
   5 -11   3       44.25       43.96      6.16 o 
   6 -11   3        7.99       12.10      4.43 o 
   7 -11   3       23.37       16.95      4.62 o 
   8 -11   3       23.47       20.24      8.48 o 
  -8 -10   3        5.49        4.26      4.41 o 
  -7 -10   3        0.28        0.89      3.27 o 
  -6 -10   3       75.20       79.37     17.49 o 
  -5 -10   3       14.09       13.44      5.87 o 
  -4 -10   3       70.63       66.72      9.11 o 
  -3 -10   3       46.96       41.59      6.85 o 
  -2 -10   3        1.20        0.89      1.81 o 
  -1 -10   3      365.70      348.79     42.21 o 
   0 -10   3      400.71      390.80     16.85 o 
   1 -10   3       93.60      108.43      7.45 o 
   2 -10   3       29.34       33.69      5.50 o 
   3 -10   3        0.65        0.59      1.75 o 
   4 -10   3       38.46       54.27      7.97 o 
   5 -10   3       54.30       67.57      7.63 o 
   6 -10   3        9.29        9.90      4.00 o 
   7 -10   3       10.50        5.45      2.31 o 
   8 -10   3       22.21       15.28      3.74 o 
   9 -10   3        7.46        3.95      3.29 o 
  -9  -9   3       38.53       64.62     23.79 o 
  -8  -9   3       42.20       57.98     12.58 o 
  -7  -9   3      208.96      282.53     55.13 o 
  -6  -9   3       33.14       16.45      7.23 o 
  -5  -9   3        5.64        3.49      4.06 o 
  -4  -9   3      125.05      101.92      9.70 o 
  -3  -9   3      240.43      214.13     14.62 o 
  -2  -9   3       73.75       70.67      7.45 o 
  -1  -9   3       62.98       60.26      6.47 o 
   0  -9   3      121.16      124.87      9.32 o 
   1  -9   3       53.44       61.59      7.57 o 
   2  -9   3      897.38      986.06     95.01 o 
   3  -9   3     3023.19     3433.46    202.55 o 
   4  -9   3      355.33      407.68     40.00 o 
   5  -9   3      130.03      140.71     10.81 o 
   6  -9   3      124.04      106.95     10.76 o 
   7  -9   3       42.74       21.51      9.41 o 
   8  -9   3        4.48        2.80      2.41 o 
   9  -9   3        0.00        0.24      1.83 o 
  10  -9   3       49.84       34.92      6.83 o 
 -10  -8   3        0.93        2.56      5.56 o 
  -9  -8   3       30.50       39.24     14.44 o 
  -8  -8   3      832.76     1124.42    157.80 o 
  -7  -8   3       43.57       45.11      7.75 o 
  -6  -8   3      153.22      165.24     16.99 o 
  -5  -8   3       18.81       16.87      3.83 o 
  -4  -8   3       99.86       89.79      8.73 o 
  -3  -8   3        1.97        2.46      2.83 o 
  -2  -8   3      705.64      675.29     42.05 o 
  -1  -8   3      101.61      102.87      7.51 o 
   0  -8   3      326.83      322.68     18.56 o 
   1  -8   3       19.01       21.38      4.88 o 
   2  -8   3     3182.66     3900.26    350.04 o 
   3  -8   3       95.31      104.61     12.58 o 
   4  -8   3      280.85      274.80     14.88 o 
   5  -8   3       57.24       37.61     13.44 o 
   6  -8   3      104.46       95.86     10.01 o 
   7  -8   3       16.75       14.12      4.18 o 
   8  -8   3        4.14        3.52      3.00 o 
   9  -8   3       40.16       27.65      5.52 o 
  10  -8   3       18.67        9.32      5.14 o 
 -11  -7   3        0.05        0.13      3.40 o 
 -10  -7   3       38.51       54.68     14.73 o 
  -9  -7   3        0.03        0.54      1.90 o 
  -8  -7   3        0.01        0.33      2.04 o 
  -7  -7   3       32.72       46.55      7.30 o 
  -6  -7   3       26.93       26.45      5.72 o 
  -5  -7   3      270.83      266.23     24.53 o 
  -4  -7   3        1.36        4.34      2.78 o 
  -3  -7   3       47.20       48.95      7.18 o 
  -2  -7   3      434.44      417.79     21.08 o 
  -1  -7   3        2.85        2.47      1.89 o 
   0  -7   3      136.93      140.12      7.65 o 
   1  -7   3      142.83      157.13      9.49 o 
   2  -7   3      111.21      115.53      8.20 o 
   3  -7   3      879.81      858.62     61.54 o 
   4  -7   3     1957.05     1939.17    150.64 o 
   5  -7   3      528.30      497.36     34.03 o 
   6  -7   3       30.71       40.68      5.61 o 
   7  -7   3      175.76      149.84     12.16 o 
   8  -7   3      449.39      372.48     37.52 o 
   9  -7   3       23.00       20.43      5.42 o 
  10  -7   3        7.39        6.22      4.98 o 
  11  -7   3        0.21       -0.19      3.09 o 
 -11  -6   3       13.33       15.23      7.32 o 
 -10  -6   3        2.70        3.28      5.60 o 
  -9  -6   3        0.45        3.04      4.38 o 
  -8  -6   3      104.31      128.06     18.01 o 
  -7  -6   3       87.43      101.69     10.68 o 
  -6  -6   3      590.40      635.25     42.03 o 
  -5  -6   3      363.63      337.17     23.56 o 
  -4  -6   3     1087.86      984.09     49.70 o 
  -3  -6   3       45.15       46.88      4.66 o 
  -2  -6   3      502.88      518.83     31.18 o 
  -1  -6   3     1211.26     1210.10     98.56 o 
   0  -6   3      122.95      150.66      9.56 o 
   1  -6   3      472.13      524.37     24.02 o 
   2  -6   3      349.75      375.82     17.13 o 
   3  -6   3        0.60        1.39      1.54 o 
   4  -6   3      680.95      645.16     29.22 o 
   5  -6   3      433.01      421.63     24.92 o 
   6  -6   3      230.47      260.71     15.74 o 
   7  -6   3       28.49       29.24      5.99 o 
   8  -6   3       54.15       49.22      7.70 o 
   9  -6   3       43.43       47.50      9.24 o 
  10  -6   3       20.65       20.90      7.49 o 
  11  -6   3        0.08       -1.88      4.24 o 
 -11  -5   3       12.17       15.30      6.81 o 
 -10  -5   3       11.01        9.57      5.92 o 
  -9  -5   3      142.69      191.14     28.61 o 
  -8  -5   3      423.75      425.47     55.65 o 
  -7  -5   3        0.19       -0.53      2.03 o 
  -6  -5   3      219.13      218.10     15.17 o 
  -5  -5   3        6.88       18.75      4.48 o 
  -4  -5   3        2.95        3.75      2.26 o 
  -3  -5   3       58.17       63.70      4.61 o 
  -2  -5   3       13.95       14.62      2.41 o 
  -1  -5   3      132.13      131.84     10.22 o 
   0  -5   3      708.46      835.65    107.07 o 
   1  -5   3        2.02        5.77      2.43 o 
   2  -5   3       58.05       47.42      3.46 o 
   3  -5   3       22.50       31.52      3.60 o 
   4  -5   3     1291.91     1358.59     59.69 o 
   5  -5   3       53.51       45.71      5.87 o 
   6  -5   3     1335.03     1237.74     59.36 o 
   7  -5   3       88.02       79.85      8.54 o 
   8  -5   3        8.67       12.43      5.56 o 
   9  -5   3        0.65        1.94      3.48 o 
  10  -5   3      109.31      114.35     12.87 o 
  11  -5   3       12.69       11.04      6.22 o 
 -12  -4   3       10.29       13.19      7.51 o 
 -11  -4   3        0.00        0.40      2.62 o 
 -10  -4   3       10.34       12.24      5.50 o 
  -9  -4   3        4.43        5.02      3.96 o 
  -8  -4   3      299.58      321.16     36.35 o 
  -7  -4   3      485.55      464.03     60.12 o 
  -6  -4   3      360.71      319.01     22.68 o 
  -5  -4   3      142.30      149.57      9.31 o 
  -4  -4   3     8083.99     9616.33    603.01 o 
  -3  -4   3      216.11      215.29     10.24 o 
  -2  -4   3     2012.54     1931.05     79.86 o 
  -1  -4   3     3845.97     3849.87    210.86 o 
   0  -4   3      432.50      529.28     46.63 o 
   1  -4   3     1255.63     1419.96     54.13 o 
   2  -4   3     3692.83     4835.52    245.27 o 
   3  -4   3     2205.34     2366.14    106.49 o 
   4  -4   3     3498.21     3685.50    185.54 o 
   5  -4   3     2932.76     2964.31    182.74 o 
   6  -4   3      767.87      737.09     36.13 o 
   7  -4   3        0.96        3.84      3.17 o 
   8  -4   3        0.20        0.03      3.12 o 
   9  -4   3       44.74       41.61      7.76 o 
  10  -4   3        0.12       -0.06      2.32 o 
  11  -4   3        3.33        0.58      2.75 o 
 -12  -3   3       14.33       14.10      5.94 o 
 -11  -3   3        0.08        0.56      3.86 o 
 -10  -3   3       25.81       30.11      6.28 o 
  -9  -3   3      217.85      253.79     41.28 o 
  -8  -3   3       17.15       17.11      4.14 o 
  -7  -3   3      980.41     1073.06     74.49 o 
  -6  -3   3      213.42      203.01     12.80 o 
  -5  -3   3      361.92      331.20     14.80 o 
  -4  -3   3      182.85      152.12      7.48 o 
  -3  -3   3     1270.37     1225.13     63.81 o 
  -2  -3   3      274.79      294.68     12.58 o 
  -1  -3   3      180.93      185.27      6.67 o 
   0  -3   3       46.25       43.07      2.91 o 
   1  -3   3        8.92        6.30      1.67 o 
   2  -3   3        0.00        9.39      2.11 o 
   3  -3   3        3.20        4.81      2.22 o 
   4  -3   3        0.05        1.17      1.70 o 
   5  -3   3      176.24      165.27     10.21 o 
   6  -3   3      207.42      187.82     12.78 o 
   7  -3   3        6.44        5.34      3.31 o 
   8  -3   3        1.72        3.56      3.85 o 
   9  -3   3        7.77        5.36      5.05 o 
  10  -3   3        4.85        5.40      5.35 o 
  11  -3   3       38.26       58.07     11.74 o 
 -12  -2   3       42.13       63.11     22.76 o 
 -11  -2   3        0.33        1.59      3.79 o 
 -10  -2   3       60.09       66.13     12.27 o 
  -9  -2   3      123.43      125.26     18.12 o 
  -8  -2   3       27.28       28.10      6.74 o 
  -7  -2   3       95.33       92.99      9.72 o 
  -6  -2   3     1257.76     1301.51     59.90 o 
  -5  -2   3      273.03      290.68     13.23 o 
  -4  -2   3     1227.73     1348.48     55.92 o 
  -3  -2   3     2947.15     3201.81    158.73 o 
  -2  -2   3     2208.06     2481.90    119.44 o 
  -1  -2   3     8125.09     8890.41    802.00 o 
   0  -2   3     2356.02     2945.51    148.91 o 
   1  -2   3     6393.54     6045.12    314.52 o 
   2  -2   3     2505.46     2818.70    126.45 o 
   3  -2   3     2199.08     2073.72     99.41 o 
   4  -2   3      727.95      779.96     43.31 o 
   5  -2   3       10.25        8.27      3.13 o 
   6  -2   3       41.27       47.55      6.43 o 
   7  -2   3      136.53      145.28     12.83 o 
   8  -2   3      162.73      163.45     14.63 o 
   9  -2   3        4.98        6.27      4.10 o 
  10  -2   3        7.53        8.69      5.91 o 
  11  -2   3      195.66      286.15     57.15 o 
 -13  -1   3        9.13        1.61      3.80 o 
 -12  -1   3        0.07        0.91      2.48 o 
 -11  -1   3      123.46      134.99     26.02 o 
 -10  -1   3       53.53       53.12      8.55 o 
  -9  -1   3      102.40      102.39     11.95 o 
  -8  -1   3      111.33      114.69     11.62 o 
  -7  -1   3      219.39      238.40     13.60 o 
  -6  -1   3      637.02      680.88     29.90 o 
  -5  -1   3      548.47      560.35     25.62 o 
  -4  -1   3      862.13      877.84     42.20 o 
  -3  -1   3     3572.33     3713.90    175.53 o 
  -2  -1   3      206.13      214.38      9.43 o 
  -1  -1   3     3073.77     3573.04    340.86 o 
   0  -1   3       23.62       40.45      3.78 o 
   1  -1   3      329.69      352.97     13.79 o 
   2  -1   3      501.90      510.49     20.78 o 
   3  -1   3       51.86       57.33      5.61 o 
   4  -1   3       35.43       34.84      4.26 o 
   5  -1   3      773.02      786.80     37.05 o 
   6  -1   3        1.09        1.19      2.84 o 
   7  -1   3      115.87      117.57     10.14 o 
   8  -1   3       56.20       57.17     10.15 o 
   9  -1   3        0.92        1.58      3.40 o 
  10  -1   3        2.39        1.93      4.13 o 
  11  -1   3        8.05        8.65      7.01 o 
 -13   0   3        7.83        6.64      4.43 o 
 -12   0   3        2.41        2.91      3.81 o 
 -11   0   3       15.50       14.77      5.70 o 
 -10   0   3        2.64        3.78      3.31 o 
  -9   0   3       62.61       58.36      8.13 o 
  -8   0   3        0.95       -0.18      1.68 o 
  -7   0   3       18.42       21.69      4.93 o 
  -6   0   3      125.37      127.72      7.95 o 
  -5   0   3      832.51      807.65     32.91 o 
  -4   0   3      127.23      122.65      6.69 o 
  -3   0   3      124.15       99.61      5.42 o 
  -2   0   3       17.31       18.76      2.54 o 
  -1   0   3      810.14      813.63    163.23 o 
   0   0   3        4.70        5.02      1.95 o 
   1   0   3     1431.05     1460.14     73.85 o 
   2   0   3        1.92        3.05      2.24 o 
   3   0   3      116.20       94.31      8.10 o 
   4   0   3      144.49      142.17     13.17 o 
   5   0   3     7556.99     8071.75    756.05 o 
   6   0   3        7.12        7.50      3.66 o 
   7   0   3       60.91       67.65      9.44 o 
   8   0   3        1.12        0.25      1.76 o 
   9   0   3      258.86      309.41     40.58 o 
  10   0   3       17.35       22.80      7.96 o 
  11   0   3       18.37       16.90      7.96 o 
 -13   1   3        0.99        0.63      3.50 o 
 -12   1   3        6.80        7.95      4.43 o 
 -11   1   3       13.44       13.18      5.55 o 
 -10   1   3        6.57        5.87      4.05 o 
  -9   1   3      129.31      125.93     10.93 o 
  -8   1   3      135.74      115.12     14.30 o 
  -7   1   3      755.89      696.79     33.09 o 
  -6   1   3      829.23      838.41     36.51 o 
  -5   1   3     1340.08     1265.33     53.45 o 
  -4   1   3       26.39       41.02      4.23 o 
  -3   1   3      316.79      360.18     25.18 o 
  -2   1   3      993.58     1124.85     89.93 o 
  -1   1   3     1477.23       55.32    559.95 o 
   0   1   3     1744.00     1765.26    314.49 o 
   1   1   3     3576.73     3552.73    216.69 o 
   2   1   3      344.68      341.11     14.60 o 
   3   1   3     4439.64     4962.03    354.79 o 
   4   1   3     3046.04     2961.99    145.51 o 
   5   1   3       49.37       60.78      6.83 o 
   6   1   3       31.56       29.54      5.39 o 
   7   1   3       23.91       23.96      5.49 o 
   8   1   3       39.15       44.60      9.13 o 
   9   1   3        0.06       -0.10      1.54 o 
  10   1   3       27.01       44.61     12.75 o 
  11   1   3        1.58        3.60      5.19 o 
 -13   2   3        5.24        2.71      2.99 o 
 -12   2   3       16.66       22.31      7.36 o 
 -11   2   3        0.03       -0.39      2.31 o 
 -10   2   3      172.89      160.75     21.11 o 
  -9   2   3       34.15       33.83      4.98 o 
  -8   2   3       11.33        7.39      3.27 o 
  -7   2   3      217.52      189.97     18.35 o 
  -6   2   3       19.99       17.65      3.88 o 
  -5   2   3       66.48       61.47      5.07 o 
  -4   2   3       47.43       44.63      3.41 o 
  -3   2   3      129.66      147.72     15.02 o 
  -2   2   3       13.36       13.37      7.55 o 
  -1   2   3     2231.83       28.42   1238.00 o 
   0   2   3     2122.57     2010.89    268.81 o 
   1   2   3      902.85      808.92     52.89 o 
   2   2   3       20.09       21.79      3.91 o 
   3   2   3      764.33      794.61     64.21 o 
   4   2   3      534.17      475.19     29.10 o 
   5   2   3      169.46      161.39     12.84 o 
   6   2   3      358.67      361.87     42.89 o 
   7   2   3      696.00      790.73     65.96 o 
   8   2   3      197.28      251.49     27.04 o 
   9   2   3      156.14      239.07     28.65 o 
  10   2   3       14.76       16.95      7.20 o 
  11   2   3       22.09       30.89     11.33 o 
 -12   3   3       13.70       12.57      4.63 o 
 -11   3   3        0.00       -0.25      2.93 o 
 -10   3   3      102.32       78.97     14.61 o 
  -9   3   3       30.26       23.04      4.28 o 
  -8   3   3       14.62       11.75      3.55 o 
  -7   3   3       87.52       64.02      6.49 o 
  -6   3   3     3934.36     3966.80    204.71 o 
  -5   3   3      331.55      303.62     13.17 o 
  -4   3   3     6400.08     7719.52    570.33 o 
  -3   3   3      103.06      131.70     19.17 o 
  -2   3   3      764.83      572.96    116.39 o 
  -1   3   3      495.33      629.60     42.84 o 
   0   3   3     2749.35     2719.34    174.18 o 
   1   3   3      465.05      506.00     25.85 o 
   2   3   3     4323.65     4806.22    309.46 o 
   3   3   3      587.31      520.75     23.07 o 
   4   3   3      381.24      358.44     19.92 o 
   5   3   3        4.30        4.52      4.14 o 
   6   3   3      334.14      326.76     28.31 o 
   7   3   3        0.04        0.27      2.20 o 
   8   3   3       30.14       34.00     15.08 o 
   9   3   3       16.09       17.95      5.74 o 
  10   3   3        0.54        0.89      3.67 o 
 -12   4   3        1.43        0.80      2.68 o 
 -11   4   3       15.09       14.18      5.80 o 
 -10   4   3       68.00       61.66     11.64 o 
  -9   4   3        9.29        8.27      3.16 o 
  -8   4   3     1259.75     1057.65    153.28 o 
  -7   4   3       30.10       23.61      4.35 o 
  -6   4   3        0.68        1.38      1.53 o 
  -5   4   3      388.11      310.29     25.74 o 
  -4   4   3        6.48        7.49      1.17 o 
  -3   4   3       47.77       74.67      5.10 o 
  -2   4   3      214.26       31.90    106.06 o 
  -1   4   3      103.37      102.22      8.13 o 
   0   4   3       15.23       12.16      2.94 o 
   1   4   3       45.80       38.50      5.22 o 
   2   4   3       32.56       31.92      4.82 o 
   3   4   3       60.71       75.27      6.85 o 
   4   4   3      202.41      202.10     12.34 o 
   5   4   3      123.61      122.53     12.19 o 
   6   4   3      634.49      704.76     68.77 o 
   7   4   3        4.03       11.01      7.27 o 
   8   4   3      131.51      168.91     26.65 o 
   9   4   3      182.10      266.51     57.80 o 
  10   4   3        0.03       -0.81      3.08 o 
 -12   5   3        0.48        0.49      2.86 o 
 -11   5   3       14.32        6.89      6.12 o 
 -10   5   3       31.36       23.28      6.01 o 
  -9   5   3       20.57       16.87      4.42 o 
  -8   5   3       15.87       16.15      3.81 o 
  -7   5   3       90.30       59.53     11.50 o 
  -6   5   3      133.28      128.74     13.00 o 
  -5   5   3      560.14      560.21     37.30 o 
  -4   5   3     1297.21     1500.21    111.04 o 
  -3   5   3      677.54      806.27     33.74 o 
  -2   5   3     1931.92     2101.26    146.38 o 
  -1   5   3       59.82       44.87      4.77 o 
   0   5   3      864.83      809.74     38.14 o 
   1   5   3      430.96      428.54     23.45 o 
   2   5   3       48.29       49.98      7.57 o 
   3   5   3       27.20       21.39      5.17 o 
   4   5   3      735.87      784.46     92.02 o 
   5   5   3      145.71      183.75     18.08 o 
   6   5   3      132.41      173.74     17.61 o 
   7   5   3       24.32       31.72      9.08 o 
   8   5   3      159.77      236.76     54.04 o 
   9   5   3        0.53        0.44      3.48 o 
  10   5   3        8.68       10.21      9.45 o 
 -12   6   3       60.82       48.05     35.39 o 
 -11   6   3        7.03        4.46      4.48 o 
 -10   6   3        5.50        4.51      4.23 o 
  -9   6   3       24.50       15.25      4.88 o 
  -8   6   3        1.61        4.74      2.67 o 
  -7   6   3       93.49       76.69     15.85 o 
  -6   6   3     1671.32     1382.21    120.23 o 
  -5   6   3      151.80      167.65     12.87 o 
  -4   6   3      792.64      945.62     62.74 o 
  -3   6   3       16.12       19.62      3.32 o 
  -2   6   3        5.16        6.64      2.25 o 
  -1   6   3        7.57        6.02      2.77 o 
   0   6   3      107.41      109.09      9.87 o 
   1   6   3      263.35      242.04     15.69 o 
   2   6   3      310.79      319.88     33.98 o 
   3   6   3      304.10      295.41     34.32 o 
   4   6   3       47.79       46.10      8.88 o 
   5   6   3        0.65        0.51      1.67 o 
   6   6   3        0.69        2.62      3.30 o 
   7   6   3        2.03        1.19      3.50 o 
   8   6   3        2.15       -0.59      3.20 o 
   9   6   3        5.72        7.70      6.45 o 
 -11   7   3        9.63        6.86      6.08 o 
 -10   7   3        0.13        1.38      3.63 o 
  -9   7   3        6.00        4.52      4.44 o 
  -8   7   3       93.97       69.43     26.18 o 
  -7   7   3        0.04        1.43      3.52 o 
  -6   7   3       39.46       44.16     13.43 o 
  -5   7   3        6.99       11.10      1.92 o 
  -4   7   3       75.33       92.00      5.81 o 
  -3   7   3       25.44       42.38      5.41 o 
  -2   7   3     1128.20     1098.11     79.02 o 
  -1   7   3      108.06      105.54      9.58 o 
   0   7   3     1785.77     1617.49    165.84 o 
   1   7   3      580.34      504.09     30.24 o 
   2   7   3      246.61      268.14     33.07 o 
   3   7   3        5.59       12.10      5.01 o 
   4   7   3       37.06       26.83      6.76 o 
   5   7   3       44.17       33.74     10.61 o 
   6   7   3      256.65      245.44     74.30 o 
   7   7   3       10.49        4.66      4.07 o 
   8   7   3      121.69      175.75     60.48 o 
 -11   8   3       96.48       59.74     30.47 o 
 -10   8   3       63.93       39.42     72.20 o 
  -9   8   3        2.16        1.33      1.81 o 
  -8   8   3       57.30      132.75     36.47 o 
  -7   8   3       28.73       53.79     13.81 o 
  -6   8   3        4.84        0.79      5.64 o 
  -5   8   3      116.88      132.40      7.52 o 
  -4   8   3     1337.00     2079.31    130.54 o 
  -3   8   3      352.93      458.22     26.26 o 
  -2   8   3       56.11       60.21      8.64 o 
  -1   8   3      452.27      422.37     28.08 o 
   0   8   3      177.60      160.61     11.80 o 
   1   8   3       21.15       16.98      4.83 o 
   2   8   3      276.93      256.13     29.95 o 
   3   8   3       39.87       36.73      7.74 o 
   4   8   3       74.38       81.90     22.68 o 
   5   8   3        0.04       -0.26      2.37 o 
   6   8   3       14.09       17.41      7.44 o 
   7   8   3        0.03        0.82      5.14 o 
 -10   9   3       13.38       28.22     20.17 o 
  -9   9   3        0.50        1.15      6.45 o 
  -8   9   3       17.51       33.19     28.20 o 
  -7   9   3        3.63        4.93     12.48 o 
  -6   9   3       45.33       68.31     21.68 o 
  -5   9   3      102.95      120.90     23.55 o 
  -4   9   3        6.61        8.19      3.02 o 
  -3   9   3       47.80       48.50      6.37 o 
  -2   9   3       40.95       40.24      5.35 o 
  -1   9   3        6.67        6.17      3.13 o 
   0   9   3        8.24        4.88      3.16 o 
   1   9   3       82.62       68.79      8.95 o 
   2   9   3      131.09       96.89     30.47 o 
   3   9   3      192.05      184.68     38.44 o 
   4   9   3       95.82      103.82     26.08 o 
   5   9   3      142.16      151.54     49.73 o 
   6   9   3        9.33        8.15      6.15 o 
   7   9   3       14.17       11.73      9.67 o 
  -9  10   3       69.05      116.94     31.55 o 
  -8  10   3       15.33       32.36     31.77 o 
  -7  10   3      263.82      663.60     99.92 o 
  -6  10   3       30.15       34.36     19.17 o 
  -5  10   3        9.70       14.85     10.79 o 
  -4  10   3      295.58      314.44     34.35 o 
  -3  10   3      551.68      536.00     45.07 o 
  -2  10   3      620.13      539.27     27.20 o 
  -1  10   3        1.01        1.66      2.67 o 
   0  10   3        0.30       -0.16      2.11 o 
   1  10   3       19.75       17.16      5.13 o 
   2  10   3        4.13        4.01      4.63 o 
   3  10   3      211.64      186.79     75.98 o 
   4  10   3      119.51      132.52     47.41 o 
   5  10   3        4.93        4.78      5.50 o 
  -8  11   3        7.44       24.16     31.52 o 
  -7  11   3        0.35        2.35     13.79 o 
  -6  11   3        0.38        5.45     12.62 o 
  -5  11   3        6.55       10.33     10.55 o 
  -4  11   3        2.27        4.04      5.93 o 
  -3  11   3        0.42        1.30      4.81 o 
  -2  11   3       25.61       22.44      5.30 o 
  -1  11   3       22.82       30.56     10.55 o 
   0  11   3        2.58        3.27      3.82 o 
   1  11   3        0.08       -0.63      2.42 o 
   2  11   3        3.25        3.14      3.84 o 
   3  11   3       30.29       32.47     15.06 o 
   4  11   3        0.09        1.26      3.65 o 
  -6  12   3       25.10       50.77     26.46 o 
  -5  12   3       10.04       25.58     14.00 o 
  -4  12   3       14.65       26.61     18.94 o 
  -3  12   3      317.58      369.37     39.32 o 
  -2  12   3       20.07       35.85     14.48 o 
  -1  12   3       60.83       53.18     15.74 o 
   0  12   3       54.75       35.72     13.94 o 
   1  12   3       91.55       75.26     43.18 o 
   2  12   3       13.90       13.21      6.09 o 
  -3 -14   4        6.77        0.43      2.09 o 
  -2 -14   4       41.18       34.19      9.84 o 
  -1 -14   4       28.53       25.70     11.74 o 
   0 -14   4        1.54        0.39      2.59 o 
   1 -14   4       15.54       18.62      7.70 o 
   2 -14   4       16.88       19.14      6.73 o 
   3 -14   4        4.74        6.12      4.67 o 
   4 -14   4        0.14        2.28      4.66 o 
  -5 -13   4       43.24       34.95      6.42 o 
  -4 -13   4       11.13        9.12      4.60 o 
  -3 -13   4        0.34        0.24      2.69 o 
  -2 -13   4      387.44      402.28     30.52 o 
  -1 -13   4       49.88       49.53      8.45 o 
   0 -13   4       21.71       23.67      4.07 o 
   1 -13   4        0.70        0.67      1.46 o 
   2 -13   4       38.51       47.52      6.32 o 
   3 -13   4       12.71       18.45      3.68 o 
   4 -13   4      128.56      194.13     21.32 o 
   5 -13   4        0.18       -0.86      3.83 o 
   6 -13   4      108.00      105.66     10.01 o 
  -6 -12   4        9.22        7.78      5.47 o 
  -5 -12   4        2.79        1.94      3.84 o 
  -4 -12   4       24.57       29.11      7.97 o 
  -3 -12   4        4.84        4.50      3.10 o 
  -2 -12   4      223.91      181.37     49.36 o 
  -1 -12   4       14.48       13.58      2.99 o 
   0 -12   4       33.16       34.87      4.94 o 
   1 -12   4        5.36        5.40      2.48 o 
   2 -12   4       17.07       21.78      4.24 o 
   3 -12   4       16.49       25.32      6.07 o 
   4 -12   4        5.34        5.08      3.09 o 
   5 -12   4        3.69        4.34      3.57 o 
   6 -12   4       15.06       15.66      4.26 o 
   7 -12   4        1.26        2.74      2.98 o 
  -8 -11   4        0.15       -0.19      4.03 o 
  -7 -11   4       37.47       32.73      6.74 o 
  -6 -11   4        5.61        7.22      5.19 o 
  -5 -11   4      164.45      195.78     57.37 o 
  -4 -11   4       74.87       82.75      9.61 o 
  -3 -11   4        9.93        9.24      4.10 o 
  -2 -11   4      209.08      198.47     22.45 o 
  -1 -11   4       39.42       35.58      4.36 o 
   0 -11   4      991.19      936.96     55.84 o 
   1 -11   4       74.46       74.68      6.32 o 
   2 -11   4       34.27       45.22      6.32 o 
   3 -11   4       26.51       31.05      5.42 o 
   4 -11   4       27.95       26.70      5.13 o 
   5 -11   4       27.20       27.50      6.60 o 
   6 -11   4      238.88      227.88     15.08 o 
   7 -11   4       76.31       65.30      7.97 o 
   8 -11   4      130.19      171.73     44.39 o 
  -9 -10   4       14.15       30.62      8.55 o 
  -8 -10   4        0.43        2.23      3.15 o 
  -7 -10   4       98.72      103.87     18.18 o 
  -6 -10   4      398.79      397.62     51.09 o 
  -5 -10   4      200.44      231.81     47.29 o 
  -4 -10   4      172.63      165.20     14.83 o 
  -3 -10   4      331.56      305.99     36.28 o 
  -2 -10   4      182.62      181.47     15.05 o 
  -1 -10   4      360.92      324.09     33.78 o 
   0 -10   4      122.04      126.93      8.94 o 
   1 -10   4      230.39      249.81     23.15 o 
   2 -10   4        3.49        4.03      2.76 o 
   3 -10   4       36.85       50.89      7.02 o 
   4 -10   4      224.69      246.97     15.30 o 
   5 -10   4      144.66      175.49     27.79 o 
   6 -10   4        5.97        3.05      2.82 o 
   7 -10   4        3.33        2.96      2.11 o 
   8 -10   4       34.03       21.15      4.75 o 
   9 -10   4        5.11        1.94      1.97 o 
  -9  -9   4        2.03        0.94      2.09 o 
  -8  -9   4        8.71       18.68      6.12 o 
  -7  -9   4        0.02        0.32      2.35 o 
  -6  -9   4       29.65       33.36      5.40 o 
  -5  -9   4        3.02        1.29      2.19 o 
  -4  -9   4       79.91       73.27      8.39 o 
  -3  -9   4      231.47      206.23     19.84 o 
  -2  -9   4      126.48      122.57      9.43 o 
  -1  -9   4        2.12        2.40      2.15 o 
   0  -9   4      103.97      108.19      7.87 o 
   1  -9   4      641.45      683.04    101.80 o 
   2  -9   4     1390.80     1536.05    158.50 o 
   3  -9   4      139.98      179.18     27.77 o 
   4  -9   4       28.22       22.99      4.12 o 
   5  -9   4        3.76        4.62      2.11 o 
   6  -9   4      138.38       82.41     28.08 o 
   7  -9   4        9.06        8.31      3.13 o 
   8  -9   4        8.44        6.26      2.76 o 
   9  -9   4       16.70       10.89      7.93 o 
  10  -9   4       34.21       21.21      6.84 o 
 -10  -8   4        9.02       14.89      7.62 o 
  -9  -8   4      107.91      139.30     26.15 o 
  -8  -8   4        6.04        2.35      3.13 o 
  -7  -8   4       53.45       66.70      8.06 o 
  -6  -8   4      111.06      132.02     16.88 o 
  -5  -8   4      248.89      259.87     28.16 o 
  -4  -8   4        2.14        3.05      2.90 o 
  -3  -8   4        4.19        5.17      2.83 o 
  -2  -8   4        8.97        6.32      2.99 o 
  -1  -8   4      829.29      749.39     66.21 o 
   0  -8   4      594.73      652.53     45.75 o 
   1  -8   4      780.83      818.67     77.97 o 
   2  -8   4       77.37       66.73      7.17 o 
   3  -8   4      270.69      266.48     14.75 o 
   4  -8   4        0.84        1.67      1.78 o 
   5  -8   4       25.03       24.97      3.92 o 
   6  -8   4       55.55       51.75      6.50 o 
   7  -8   4        0.57        0.84      2.47 o 
   8  -8   4       26.13       18.36      4.69 o 
   9  -8   4        0.09        0.24      2.56 o 
  10  -8   4        8.13        5.39      3.88 o 
 -11  -7   4       60.81       79.81     27.17 o 
 -10  -7   4        7.33        7.93      4.92 o 
  -9  -7   4       36.07       42.04      8.12 o 
  -8  -7   4       46.32       43.91      6.68 o 
  -7  -7   4       36.55       29.84      5.18 o 
  -6  -7   4        0.36        0.73      1.72 o 
  -5  -7   4       22.08       26.77      4.60 o 
  -4  -7   4        0.34       10.91      3.69 o 
  -3  -7   4       26.38       34.25      5.52 o 
  -2  -7   4       23.19       21.63      3.57 o 
  -1  -7   4      108.96      105.98      8.78 o 
   0  -7   4       97.08      112.89      8.14 o 
   1  -7   4      107.04      114.71      7.58 o 
   2  -7   4        0.31        2.10      2.19 o 
   3  -7   4      278.30      267.57     16.69 o 
   4  -7   4      698.97      632.44     40.81 o 
   5  -7   4       44.19       41.63      5.78 o 
   6  -7   4        9.19        6.65      3.13 o 
   7  -7   4      349.03      355.18     32.74 o 
   8  -7   4        4.32        5.24      4.17 o 
   9  -7   4       29.37       26.53      7.57 o 
  10  -7   4        0.03       -0.70      3.36 o 
  11  -7   4        0.47        2.09      6.68 o 
 -11  -6   4        0.51       -1.03      3.11 o 
 -10  -6   4       18.91       25.07      9.57 o 
  -9  -6   4      114.47      140.07     20.68 o 
  -8  -6   4        0.02        0.13      2.00 o 
  -7  -6   4       34.96       30.21      5.76 o 
  -6  -6   4     1165.50     1276.96     89.02 o 
  -5  -6   4     4161.97     4296.52    359.47 o 
  -4  -6   4     1952.93     1857.22     83.96 o 
  -3  -6   4      250.32      261.50     11.60 o 
  -2  -6   4     2344.21     2229.69    112.54 o 
  -1  -6   4      333.44      326.99     22.28 o 
   0  -6   4      267.68      357.47     20.72 o 
   1  -6   4     3171.40     3850.34    236.78 o 
   2  -6   4      263.54      109.54     83.01 o 
   3  -6   4     1659.28     1712.83     74.47 o 
   4  -6   4      444.40      481.58     23.79 o 
   5  -6   4     1322.84     1382.65     93.81 o 
   6  -6   4      932.19      956.84     61.80 o 
   7  -6   4      211.76      231.41     16.99 o 
   8  -6   4       51.01       47.51      8.13 o 
   9  -6   4       14.16       21.24      6.79 o 
  10  -6   4        0.02        1.60      3.63 o 
  11  -6   4        1.49        1.93      4.58 o 
 -12  -5   4        0.26       -0.75      3.96 o 
 -11  -5   4        7.76        8.05      5.67 o 
 -10  -5   4       33.10       44.49      9.15 o 
  -9  -5   4      114.38      118.76     21.48 o 
  -8  -5   4       30.07       36.24      7.67 o 
  -7  -5   4      230.44      263.65     17.37 o 
  -6  -5   4      157.96      177.66     15.26 o 
  -5  -5   4       22.86       28.33      5.46 o 
  -4  -5   4      219.93      221.80     12.32 o 
  -3  -5   4      108.19      110.45      6.31 o 
  -2  -5   4       52.57       48.20      3.58 o 
  -1  -5   4      371.56      381.61     28.21 o 
   0  -5   4      205.72      214.67     17.49 o 
   1  -5   4       32.24       45.93      4.82 o 
   2  -5   4      714.41      851.15     33.93 o 
   3  -5   4        3.25        5.43      2.28 o 
   4  -5   4       95.32      109.73      7.58 o 
   5  -5   4        0.72        2.68      2.66 o 
   6  -5   4        0.65        1.87      2.33 o 
   7  -5   4       80.85       83.24      8.97 o 
   8  -5   4      284.14      288.07     19.39 o 
   9  -5   4      187.18      188.96     15.85 o 
  10  -5   4        3.90        1.77      4.09 o 
  11  -5   4       61.23       72.16     12.34 o 
 -12  -4   4        5.92        6.24      6.00 o 
 -11  -4   4       10.74       14.05      5.08 o 
 -10  -4   4      174.90      218.55     37.02 o 
  -9  -4   4       57.14       65.35      9.65 o 
  -8  -4   4      230.73      252.06     25.26 o 
  -7  -4   4     1073.94     1091.36     77.86 o 
  -6  -4   4      557.89      535.36     26.07 o 
  -5  -4   4      119.34      142.93      8.91 o 
  -4  -4   4     1091.01     1096.17     46.11 o 
  -3  -4   4      889.53      881.28     33.32 o 
  -2  -4   4     1164.95     1106.48     65.77 o 
  -1  -4   4      243.16      239.38     20.32 o 
   0  -4   4     5696.77     6404.46    494.75 o 
   1  -4   4     2022.22     2440.72    149.42 o 
   2  -4   4     1782.63     1957.64    120.74 o 
   3  -4   4     5631.26     6270.10    350.65 o 
   4  -4   4     3092.82     3290.87    167.13 o 
   5  -4   4       63.31       53.50      6.56 o 
   6  -4   4       55.10       54.00      7.88 o 
   7  -4   4      115.37      125.09     11.27 o 
   8  -4   4       91.87       91.22     10.97 o 
   9  -4   4       22.49       23.89      6.34 o 
  10  -4   4        2.59        2.11      4.93 o 
  11  -4   4        0.71       -0.64      3.28 o 
 -12  -3   4      109.39      168.38     35.00 o 
 -11  -3   4       29.33       26.93      9.03 o 
 -10  -3   4        2.81        4.87      4.25 o 
  -9  -3   4        0.21        0.42      2.51 o 
  -8  -3   4      698.88      696.14     65.86 o 
  -7  -3   4      221.93      220.49     21.15 o 
  -6  -3   4     1559.39     1473.51     90.30 o 
  -5  -3   4        7.85       22.26      3.88 o 
  -4  -3   4        4.36        2.25      1.56 o 
  -3  -3   4     1351.73     1304.29     50.90 o 
  -2  -3   4       41.13       70.81      3.49 o 
  -1  -3   4     2469.40     2572.23    174.99 o 
   0  -3   4       50.62       44.58      2.67 o 
   1  -3   4      243.64      275.61     10.54 o 
   2  -3   4      753.18      694.07     32.47 o 
   3  -3   4      297.71      308.27     16.79 o 
   4  -3   4      156.93      159.64      9.43 o 
   5  -3   4      227.79      207.06     12.12 o 
   6  -3   4       17.20       15.67      4.48 o 
   7  -3   4       33.36       30.92      6.67 o 
   8  -3   4        8.13        8.77      4.18 o 
   9  -3   4       24.91       31.38      8.58 o 
  10  -3   4       67.04       95.39     16.02 o 
  11  -3   4       25.93       40.87     10.35 o 
 -12  -2   4        1.01        0.64      2.46 o 
 -11  -2   4        2.38        2.91      3.63 o 
 -10  -2   4       46.05       41.40      8.15 o 
  -9  -2   4        6.52        4.76      3.29 o 
  -8  -2   4       24.29       22.90      5.89 o 
  -7  -2   4       12.27       10.28      4.13 o 
  -6  -2   4        3.43        4.30      2.32 o 
  -5  -2   4        0.48        0.37      1.33 o 
  -4  -2   4        2.12        4.75      2.28 o 
  -3  -2   4      309.37      326.95     13.27 o 
  -2  -2   4     6597.01     7179.21    394.07 o 
  -1  -2   4       38.84       50.89      4.69 o 
   0  -2   4      982.51     1047.54     89.81 o 
   1  -2   4       29.52       29.24      3.07 o 
   2  -2   4     6741.73     6856.03    380.23 o 
   3  -2   4     2756.12     2808.44    219.68 o 
   4  -2   4      828.84      813.60     36.17 o 
   5  -2   4        9.10       10.73      3.98 o 
   6  -2   4      139.15      126.78     10.99 o 
   7  -2   4      632.06      708.53     38.32 o 
   8  -2   4      950.97     1011.01     84.25 o 
   9  -2   4        5.97        9.22      5.54 o 
  10  -2   4        2.90        3.22      4.83 o 
  11  -2   4        8.18        8.63      6.93 o 
 -13  -1   4        3.09        1.59      2.74 o 
 -12  -1   4       41.40       33.48     10.64 o 
 -11  -1   4       10.64       10.45      4.59 o 
 -10  -1   4      123.11      129.16     23.71 o 
  -9  -1   4        7.46        7.94      4.82 o 
  -8  -1   4        1.79        5.48      3.69 o 
  -7  -1   4      103.76      121.32     10.12 o 
  -6  -1   4       52.75       57.76      6.05 o 
  -5  -1   4        1.10        6.51      2.04 o 
  -4  -1   4     3713.13     3675.72    176.77 o 
  -3  -1   4      722.97      708.65     29.59 o 
  -2  -1   4     6679.23     7816.12    439.18 o 
  -1  -1   4     2262.81     2522.72    302.16 o 
   0  -1   4     2625.40     2535.79    123.21 o 
   1  -1   4        1.65       21.66      2.77 o 
   2  -1   4      630.13      680.43     28.29 o 
   3  -1   4      396.59      416.78     29.97 o 
   4  -1   4      794.88      783.59     34.64 o 
   5  -1   4      827.08      852.69     40.04 o 
   6  -1   4      363.60      356.11     21.75 o 
   7  -1   4      133.00      129.90     12.62 o 
   8  -1   4       10.44       11.76      5.53 o 
   9  -1   4       22.93       28.89      6.77 o 
  10  -1   4       30.92       32.62      8.81 o 
  11  -1   4        6.28        6.55      5.87 o 
 -13   0   4        4.90        2.65      2.65 o 
 -12   0   4       41.82       36.26     11.31 o 
 -11   0   4        3.29        3.60      3.71 o 
 -10   0   4        0.89        1.03      2.35 o 
  -9   0   4      162.00      159.96     13.18 o 
  -8   0   4       13.51       13.76      4.51 o 
  -7   0   4       44.80       45.96      4.86 o 
  -6   0   4       61.69       59.09      6.40 o 
  -5   0   4       25.71       28.94      3.97 o 
  -4   0   4       17.75       16.33      2.73 o 
  -3   0   4       70.63       74.06      5.06 o 
  -2   0   4      886.13      906.54     47.19 o 
  -1   0   4        9.70        9.05      2.59 o 
   0   0   4     2312.49     2239.82    109.19 o 
   1   0   4      169.16      161.11      8.03 o 
   2   0   4     6075.39     6415.76    468.42 o 
   3   0   4      112.47      106.10      7.76 o 
   4   0   4     3224.29     3201.12    158.70 o 
   5   0   4      135.41      127.58      8.87 o 
   6   0   4      148.90      147.96     12.89 o 
   7   0   4        4.58        4.93      4.25 o 
   8   0   4        3.58        6.23      4.33 o 
   9   0   4        2.68        2.99      3.41 o 
  10   0   4      745.42     1317.63    116.85 o 
  11   0   4        0.07       -0.97      3.68 o 
 -13   1   4       10.64        7.65      3.60 o 
 -12   1   4        9.21       11.18      4.91 o 
 -11   1   4        8.67        7.24      3.96 o 
 -10   1   4      134.80      127.83     16.14 o 
  -9   1   4      287.85      283.90     31.45 o 
  -8   1   4     1000.20      908.58     68.86 o 
  -7   1   4      664.42      693.04     34.92 o 
  -6   1   4      988.91     1001.55     42.99 o 
  -5   1   4       69.05      113.54      7.33 o 
  -4   1   4     3766.48     4519.01    227.34 o 
  -3   1   4     6425.98     8300.64    554.51 o 
  -2   1   4     8993.74        4.81   6032.77 o 
  -1   1   4     3828.34     3951.57    260.13 o 
   0   1   4    14426.39    14020.64   1208.81 o 
   1   1   4     1109.75     1118.10     73.78 o 
   2   1   4      233.23      248.48     13.47 o 
   3   1   4        0.64       10.03      3.91 o 
   4   1   4      132.24      120.47      9.55 o 
   5   1   4      118.49      120.04     10.21 o 
   6   1   4      468.61      447.24     62.51 o 
   7   1   4       15.59       14.62      5.84 o 
   8   1   4       17.01       27.32      8.06 o 
   9   1   4       26.53       31.54      8.67 o 
  10   1   4       19.32       34.75     11.98 o 
  11   1   4        4.00        6.97      8.43 o 
 -13   2   4       50.13       46.73     22.06 o 
 -12   2   4        0.50        0.92      2.59 o 
 -11   2   4       74.64       69.73     15.10 o 
 -10   2   4      420.79      383.44     52.35 o 
  -9   2   4        7.80        6.19      3.19 o 
  -8   2   4       20.38       17.36      3.81 o 
  -7   2   4      741.60      637.31     42.73 o 
  -6   2   4       69.06       60.87      5.69 o 
  -5   2   4       60.81       65.46      4.03 o 
  -4   2   4       36.43       44.38      8.16 o 
  -3   2   4      216.33      289.82     29.54 o 
  -2   2   4       18.72       21.29      2.14 o 
  -1   2   4      170.15      165.98     16.03 o 
   0   2   4      153.22      131.66     13.27 o 
   1   2   4       88.57       72.74      5.97 o 
   2   2   4        1.20        2.05      2.24 o 
   3   2   4      344.46      295.52     14.86 o 
   4   2   4      854.04      810.07     51.32 o 
   5   2   4     1169.17     1122.79     74.71 o 
   6   2   4      999.42      986.19     78.45 o 
   7   2   4      204.13      227.53     18.22 o 
   8   2   4      106.42      112.20     13.37 o 
   9   2   4        1.52        2.96      4.17 o 
  10   2   4        2.97        1.02      2.94 o 
 -12   3   4        0.01       -0.26      2.27 o 
 -11   3   4        4.06        1.34      2.10 o 
 -10   3   4        7.85        4.51      3.62 o 
  -9   3   4      665.17      503.55     38.48 o 
  -8   3   4       22.87       25.85      4.77 o 
  -7   3   4      146.65      125.97      7.74 o 
  -6   3   4      316.87      327.73     14.54 o 
  -5   3   4      511.03      467.46     30.77 o 
  -4   3   4      276.55      275.90     19.47 o 
  -3   3   4      492.65      754.11     58.89 o 
  -2   3   4       47.50       47.87     13.62 o 
  -1   3   4     2773.54     3030.35    295.95 o 
   0   3   4      185.07      163.03     14.21 o 
   1   3   4      862.48      914.67     45.16 o 
   2   3   4     1975.00     1955.88    133.94 o 
   3   3   4      691.63      679.08     49.02 o 
   4   3   4       95.49       95.65      9.94 o 
   5   3   4        0.21        1.05      2.44 o 
   6   3   4        0.05        0.15      2.34 o 
   7   3   4        0.24        0.76      2.05 o 
   8   3   4       83.48      118.99     24.25 o 
   9   3   4        6.33        6.18      5.75 o 
  10   3   4        5.35        8.00      5.78 o 
 -12   4   4        0.31       -0.39      4.63 o 
 -11   4   4       99.45       86.88     24.67 o 
 -10   4   4       17.16        7.25      3.61 o 
  -9   4   4      284.86      227.05     43.17 o 
  -8   4   4      680.02      564.99     28.06 o 
  -7   4   4      412.90      374.43     38.20 o 
  -6   4   4       35.07       29.22      3.49 o 
  -5   4   4      263.27      267.45     49.65 o 
  -4   4   4        0.03        0.21      1.78 o 
  -3   4   4      782.32      875.40     72.98 o 
  -2   4   4      273.04       36.59    128.75 o 
  -1   4   4       15.82       12.59      3.54 o 
   0   4   4      133.92      152.18      8.73 o 
   1   4   4        0.40        0.96      2.09 o 
   2   4   4      122.05      110.26      8.98 o 
   3   4   4      369.85      347.20     22.85 o 
   4   4   4      120.57      123.29     10.22 o 
   5   4   4       40.63       42.89      6.50 o 
   6   4   4        0.01        1.48      3.19 o 
   7   4   4      150.25      198.78     22.96 o 
   8   4   4       27.08       39.01      8.53 o 
   9   4   4       41.31       85.65     17.76 o 
  10   4   4        0.11        1.66      3.11 o 
 -12   5   4       29.19       23.66     10.12 o 
 -11   5   4        1.98        2.85      5.36 o 
 -10   5   4        4.16        4.11      4.38 o 
  -9   5   4       86.71       51.38     17.82 o 
  -8   5   4       33.83       27.73      4.58 o 
  -7   5   4      360.77      347.64    113.00 o 
  -6   5   4        0.13        0.90      2.71 o 
  -5   5   4        3.13        4.58      6.88 o 
  -4   5   4      175.46      192.56     23.90 o 
  -3   5   4     2490.54     2645.62    131.65 o 
  -2   5   4      169.45       89.08     64.00 o 
  -1   5   4      902.27      893.48     65.08 o 
   0   5   4      111.70      139.17     13.67 o 
   1   5   4      354.67      356.30     38.76 o 
   2   5   4      416.74      386.43     24.51 o 
   3   5   4     1660.64     1645.75    131.53 o 
   4   5   4       32.22       39.27      8.51 o 
   5   5   4      306.00      423.10     40.34 o 
   6   5   4        3.33        5.37      4.83 o 
   7   5   4      137.48      189.26     22.58 o 
   8   5   4       45.90       71.39     17.78 o 
   9   5   4        0.00        1.04      3.50 o 
 -12   6   4       41.14       11.36      6.52 o 
 -11   6   4       49.69       33.89     25.75 o 
 -10   6   4       68.12       63.25     58.96 o 
  -9   6   4      202.25      183.38     51.21 o 
  -8   6   4      356.49      248.33    162.16 o 
  -7   6   4      827.89      599.04    326.48 o 
  -6   6   4      415.40      455.47     51.32 o 
  -5   6   4       62.83       86.06     18.18 o 
  -4   6   4      142.52      155.65     22.42 o 
  -3   6   4      101.19      112.99      6.56 o 
  -2   6   4      133.75      123.76     11.00 o 
  -1   6   4      322.38      300.75     61.67 o 
   0   6   4        8.14        7.07      3.34 o 
   1   6   4     1075.69      928.27     59.53 o 
   2   6   4       51.19       45.48      9.28 o 
   3   6   4       75.73       60.21      9.49 o 
   4   6   4      112.36      106.49     13.09 o 
   5   6   4        6.51        7.46      3.34 o 
   6   6   4       56.47       43.04     17.12 o 
   7   6   4       11.70       14.72      7.02 o 
   8   6   4        6.91        8.94      5.23 o 
 -11   7   4        0.51        0.57      2.93 o 
 -10   7   4       16.68       13.99     15.04 o 
  -9   7   4        0.94        1.77      3.18 o 
  -8   7   4       33.44       51.78     25.29 o 
  -7   7   4       10.55       14.65     10.45 o 
  -6   7   4       18.72       31.44     14.98 o 
  -5   7   4       42.28       45.58      9.63 o 
  -4   7   4       10.56       12.42      8.88 o 
  -3   7   4      457.67      483.88     42.02 o 
  -2   7   4      717.11      702.55     90.77 o 
  -1   7   4      209.02      188.61     66.58 o 
   0   7   4       19.17       22.03      5.25 o 
   1   7   4      147.72      145.47     12.88 o 
   2   7   4        7.52        9.79      3.99 o 
   3   7   4        0.05        0.21      2.56 o 
   4   7   4        0.16        1.75      3.61 o 
   5   7   4      332.84      334.85     69.22 o 
   6   7   4        2.72        2.53      4.25 o 
   7   7   4      164.67      213.20    117.00 o 
   8   7   4       57.78       52.78     27.62 o 
 -10   8   4       16.52       45.92     39.15 o 
  -9   8   4        2.74        1.02      7.77 o 
  -8   8   4        8.23       19.16     20.29 o 
  -7   8   4        0.78        3.19      6.96 o 
  -6   8   4      341.06      439.56     55.03 o 
  -5   8   4     1686.68     2214.16    233.91 o 
  -4   8   4      467.68      669.16     97.85 o 
  -3   8   4      134.20      131.47     19.87 o 
  -2   8   4       30.09       29.56      7.09 o 
  -1   8   4      162.54      129.61     28.32 o 
   0   8   4      289.43      265.77     35.28 o 
   1   8   4        0.10        1.07      2.32 o 
   2   8   4        0.19        0.79      3.15 o 
   3   8   4        9.99        7.24      4.81 o 
   4   8   4       17.89       16.78      7.33 o 
   5   8   4       54.50       47.02     16.70 o 
   6   8   4      113.78      106.13     54.29 o 
   7   8   4       83.90       78.55     60.06 o 
 -10   9   4        8.12        7.44     11.23 o 
  -9   9   4        8.92       13.03      9.54 o 
  -8   9   4       83.77      233.82     62.52 o 
  -7   9   4        7.46        9.85      9.87 o 
  -6   9   4       14.60       32.44     17.06 o 
  -5   9   4        4.05        4.07      5.28 o 
  -4   9   4       69.31       81.21     17.36 o 
  -3   9   4       59.25       60.79      6.55 o 
  -2   9   4        0.60       -0.18      1.07 o 
  -1   9   4        6.28        4.86      2.44 o 
   0   9   4      207.92      162.29     36.48 o 
   1   9   4       55.03       42.20      8.17 o 
   2   9   4       36.63       35.12      8.40 o 
   3   9   4       45.48       43.38      9.36 o 
   4   9   4       49.47       54.65     11.70 o 
   5   9   4       14.98       19.35      7.51 o 
   6   9   4       16.83       15.68      9.88 o 
  -8  10   4       17.66       69.58     43.33 o 
  -7  10   4        0.03        0.58      5.84 o 
  -6  10   4       48.86       94.47     29.92 o 
  -5  10   4       17.61       22.06     15.24 o 
  -4  10   4        5.43        7.39      7.31 o 
  -3  10   4       31.24       25.35      6.22 o 
  -2  10   4      125.02      144.29     21.29 o 
  -1  10   4       31.80       20.07      9.34 o 
   0  10   4      451.96      413.45    103.96 o 
   1  10   4       44.00       36.67     13.94 o 
   2  10   4       75.36       69.18     25.01 o 
   3  10   4       31.18       30.69     11.49 o 
   4  10   4        7.83        7.40      5.60 o 
   5  10   4        0.50       -0.33      3.49 o 
  -7  11   4       18.41       36.77     17.28 o 
  -6  11   4       81.36      189.81     44.30 o 
  -5  11   4       17.19       36.08     20.73 o 
  -4  11   4        0.20        1.10      4.81 o 
  -3  11   4        7.56        6.34      5.96 o 
  -2  11   4        5.35        8.30      9.61 o 
  -1  11   4       27.01       15.82     16.07 o 
   0  11   4        2.64        1.97      2.68 o 
   1  11   4        3.47        4.85      4.25 o 
   2  11   4       18.49       18.44      9.62 o 
   3  11   4        2.68        4.88      4.29 o 
  -5  12   4       28.05       59.61     20.26 o 
  -4  12   4       23.80       35.99     12.13 o 
  -3  12   4       70.08      236.70     32.97 o 
  -2  12   4      223.31      257.57     38.98 o 
  -1  12   4       10.91       14.84      6.74 o 
   0  12   4       19.50       12.61      7.74 o 
   1  12   4        6.79        7.97     10.79 o 
  -3 -14   5        7.10        1.67      4.32 o 
  -2 -14   5       30.35       23.11     10.69 o 
  -1 -14   5        1.92        4.61      7.13 o 
   0 -14   5        8.58        8.46      6.45 o 
   1 -14   5       32.96       38.63     10.00 o 
   2 -14   5       16.89       20.34      7.83 o 
   3 -14   5        2.51        4.46      5.30 o 
   4 -14   5        9.44       20.53      8.12 o 
  -5 -13   5       66.80       52.10     51.67 o 
  -4 -13   5       11.10       13.20      8.02 o 
  -3 -13   5      263.73      173.16     83.94 o 
  -2 -13   5        4.10        3.22      5.06 o 
  -1 -13   5      142.46      135.57     18.44 o 
   0 -13   5      173.80      165.47     17.36 o 
   1 -13   5        0.04        1.70      3.33 o 
   2 -13   5        1.81        2.88      4.96 o 
   3 -13   5      151.35      198.12     21.05 o 
   4 -13   5       21.32       32.30      8.68 o 
   5 -13   5      101.58      106.39     29.95 o 
   6 -13   5       10.85        7.57      6.09 o 
  -7 -12   5       53.36       59.76     11.66 o 
  -6 -12   5        0.01        0.66      2.74 o 
  -5 -12   5      290.07      275.65    104.67 o 
  -4 -12   5      172.28      186.65     32.75 o 
  -3 -12   5       31.45       29.06      5.83 o 
  -2 -12   5      140.83      128.14     10.41 o 
  -1 -12   5      281.23      282.52     15.36 o 
   0 -12   5        3.24        3.81      2.19 o 
   1 -12   5       86.49      116.79     11.24 o 
   2 -12   5       38.82       55.66      8.98 o 
   3 -12   5       45.13       61.96      6.78 o 
   4 -12   5       35.67       47.09      9.34 o 
   5 -12   5        0.45        2.94      2.31 o 
   6 -12   5        7.45        5.97      3.47 o 
   7 -12   5        3.71        3.86      7.24 o 
  -8 -11   5        1.89        2.14      3.37 o 
  -7 -11   5        8.51       11.03      5.97 o 
  -6 -11   5       91.78       99.19     24.80 o 
  -5 -11   5       97.04       82.56     13.48 o 
  -4 -11   5       25.21       21.08      5.28 o 
  -3 -11   5       46.32       48.39      6.73 o 
  -2 -11   5       51.21       46.51      6.78 o 
  -1 -11   5      360.42      345.44     15.93 o 
   0 -11   5        7.42        8.06      3.06 o 
   1 -11   5       13.41       15.02      3.63 o 
   2 -11   5      179.66      167.13     19.34 o 
   3 -11   5        7.60        8.50      3.08 o 
   4 -11   5       22.94       32.14      5.93 o 
   5 -11   5      318.50      382.91     23.55 o 
   6 -11   5       93.47       94.73     10.12 o 
   7 -11   5       46.71       49.32      8.06 o 
   8 -11   5        3.41        2.86      3.09 o 
  -9 -10   5      105.31      197.99     37.45 o 
  -8 -10   5        4.21        5.27      3.14 o 
  -7 -10   5      258.13      275.48     37.70 o 
  -6 -10   5      132.22      159.38     38.96 o 
  -5 -10   5        3.80        4.27      3.05 o 
  -4 -10   5      483.08      504.07     70.65 o 
  -3 -10   5       17.24       16.29      3.81 o 
  -2 -10   5        6.66        4.88      2.72 o 
  -1 -10   5       89.12       95.01      5.97 o 
   0 -10   5      118.21      124.80      8.20 o 
   1 -10   5      140.70      132.73      8.63 o 
   2 -10   5        0.81        2.08      2.93 o 
   3 -10   5       65.37       78.47      8.21 o 
   4 -10   5      359.08      351.12     19.79 o 
   5 -10   5       11.09        8.69      3.56 o 
   6 -10   5       32.76       23.50      4.40 o 
   7 -10   5        2.76        1.74      1.65 o 
   8 -10   5        5.24        3.53      2.62 o 
   9 -10   5       33.86       21.58      8.96 o 
 -10  -9   5       18.61       20.32      7.72 o 
  -9  -9   5        9.58       11.24      6.52 o 
  -8  -9   5       13.09       12.27      4.69 o 
  -7  -9   5       44.67       39.54      7.20 o 
  -6  -9   5       13.83       11.89      4.14 o 
  -5  -9   5       10.01       11.64      5.05 o 
  -4  -9   5       21.67       11.77      3.85 o 
  -3  -9   5       15.80       11.87      4.41 o 
  -2  -9   5       29.49       32.25      5.41 o 
  -1  -9   5      295.67      326.80     16.31 o 
   0  -9   5       90.86      100.43      6.46 o 
   1  -9   5      125.97      145.39     16.40 o 
   2  -9   5        3.29        6.63      3.43 o 
   3  -9   5        1.30        3.60      3.05 o 
   4  -9   5      302.84      288.50     16.30 o 
   5  -9   5        0.31       -0.43      1.17 o 
   6  -9   5        4.76        1.61      1.78 o 
   7  -9   5       38.57       24.73      4.43 o 
   8  -9   5       63.16       59.79     11.90 o 
   9  -9   5       61.28       40.29      6.16 o 
 -10  -8   5       23.02       21.68      6.59 o 
  -9  -8   5       33.16       37.75      9.73 o 
  -8  -8   5        1.75        0.82      1.76 o 
  -7  -8   5       22.95       23.09      4.90 o 
  -6  -8   5       21.48       22.29      4.56 o 
  -5  -8   5        4.01        5.56      2.93 o 
  -4  -8   5      580.95      527.34     38.38 o 
  -3  -8   5      605.68      531.03     53.76 o 
  -2  -8   5     5953.93     5335.12    483.74 o 
  -1  -8   5        0.19       -0.12      0.75 o 
   0  -8   5      429.30      463.90     30.52 o 
   1  -8   5      130.09      165.08     21.70 o 
   2  -8   5      112.86      112.54      8.65 o 
   3  -8   5        0.75        2.19      2.39 o 
   4  -8   5       40.04       44.98      5.15 o 
   5  -8   5        0.19        0.33      1.50 o 
   6  -8   5      196.86      188.12     13.58 o 
   7  -8   5      168.07      165.43     18.83 o 
   8  -8   5      183.00      159.83     15.31 o 
   9  -8   5       42.68       33.73      6.63 o 
  10  -8   5        5.62        5.54      3.95 o 
 -11  -7   5        4.33        9.44      6.32 o 
 -10  -7   5        1.35       -1.08      3.89 o 
  -9  -7   5        3.63        1.36      3.33 o 
  -8  -7   5        2.62        2.35      2.83 o 
  -7  -7   5       69.61       77.45     10.03 o 
  -6  -7   5       77.72       80.03      7.15 o 
  -5  -7   5       21.66       26.13      4.62 o 
  -4  -7   5      260.86      261.45     15.08 o 
  -3  -7   5        1.66        5.16      2.62 o 
  -2  -7   5      178.80      170.12     10.93 o 
  -1  -7   5      196.13      207.04     13.87 o 
   0  -7   5      173.13      186.03     11.38 o 
   1  -7   5       50.12       56.10      4.90 o 
   2  -7   5       54.12       46.19      4.72 o 
   3  -7   5       84.97       95.74      6.90 o 
   4  -7   5      398.71      439.15     31.26 o 
   5  -7   5       25.51       22.41      4.04 o 
   6  -7   5      465.85      495.70     31.76 o 
   7  -7   5        0.11        0.45      2.95 o 
   8  -7   5        5.21        6.22      4.35 o 
   9  -7   5      134.00      132.74     14.08 o 
  10  -7   5      176.99      237.28     25.00 o 
 -11  -6   5       18.11       31.09      9.97 o 
 -10  -6   5        0.09        0.11      2.95 o 
  -9  -6   5       56.56       58.34      8.57 o 
  -8  -6   5      605.75      609.80     42.22 o 
  -7  -6   5      565.99      647.81     43.34 o 
  -6  -6   5      173.05      173.03     14.90 o 
  -5  -6   5      760.11      734.60     46.95 o 
  -4  -6   5       57.09       51.75      5.39 o 
  -3  -6   5       35.77       37.88      3.99 o 
  -2  -6   5       18.02       21.27      3.67 o 
  -1  -6   5     1941.70     2461.66    119.73 o 
   0  -6   5     8718.67     9958.38    602.91 o 
   1  -6   5       74.49       63.98      4.98 o 
   2  -6   5     2098.62     2347.92    163.88 o 
   3  -6   5        0.00        1.37      1.34 o 
   4  -6   5      725.38      762.51     34.79 o 
   5  -6   5      193.95      208.41     13.05 o 
   6  -6   5      560.68      636.25     32.86 o 
   7  -6   5      189.45      211.59     16.05 o 
   8  -6   5       39.77       39.22      7.22 o 
   9  -6   5       32.73       40.83      9.89 o 
  10  -6   5       76.00      101.15     16.97 o 
  11  -6   5        0.03        0.12      5.18 o 
 -12  -5   5        1.47        4.06      4.05 o 
 -11  -5   5       77.36      110.57     28.79 o 
 -10  -5   5      228.33      325.52     54.80 o 
  -9  -5   5      116.50      156.43     20.01 o 
  -8  -5   5      138.34      137.47     12.19 o 
  -7  -5   5       82.93       87.20      8.76 o 
  -6  -5   5      235.61      242.08     15.02 o 
  -5  -5   5      449.37      447.68     24.63 o 
  -4  -5   5      627.37      615.55     25.85 o 
  -3  -5   5      360.77      328.84     12.88 o 
  -2  -5   5        7.91        5.25      1.54 o 
  -1  -5   5      217.99      210.09     13.97 o 
   0  -5   5      416.61      405.43     26.40 o 
   1  -5   5      355.45      417.66     30.92 o 
   2  -5   5       18.03       19.49      2.63 o 
   3  -5   5       18.11       20.63      2.86 o 
   4  -5   5       11.85       18.97      4.46 o 
   5  -5   5        4.08        6.43      3.62 o 
   6  -5   5      492.29      517.22     38.51 o 
   7  -5   5        1.67        2.47      3.02 o 
   8  -5   5       98.89      116.93     13.31 o 
   9  -5   5        2.13        4.38      4.61 o 
  10  -5   5      141.64      157.51     18.35 o 
  11  -5   5       19.23       24.88     13.57 o 
 -12  -4   5        5.35        6.45      6.03 o 
 -11  -4   5        2.63        1.66      4.22 o 
 -10  -4   5       42.15       59.00     10.34 o 
  -9  -4   5        1.45        1.15      3.02 o 
  -8  -4   5        0.86        1.74      2.94 o 
  -7  -4   5       41.63       37.98      6.09 o 
  -6  -4   5      455.97      434.81     21.03 o 
  -5  -4   5     1830.86     1698.60     83.08 o 
  -4  -4   5        5.44        4.54      1.83 o 
  -3  -4   5       26.97       16.25      2.47 o 
  -2  -4   5      791.45      874.62     44.32 o 
  -1  -4   5      431.65      427.83     25.64 o 
   0  -4   5       87.88       24.35     31.36 o 
   1  -4   5     4981.06     5472.68    685.54 o 
   2  -4   5     2071.53     2133.76    145.00 o 
   3  -4   5     1194.40     1092.31     52.70 o 
   4  -4   5      702.34      624.57     27.27 o 
   5  -4   5      449.76      406.05     30.43 o 
   6  -4   5     1019.13     1069.17     72.73 o 
   7  -4   5       62.65       59.89      8.51 o 
   8  -4   5        3.88        4.23      4.68 o 
   9  -4   5        0.36       -0.20      3.87 o 
  10  -4   5       29.39       42.25     13.17 o 
  11  -4   5       25.63       32.76     11.94 o 
 -12  -3   5       12.25        9.95      6.26 o 
 -11  -3   5       26.69       29.62      8.02 o 
 -10  -3   5       12.80       10.96      5.44 o 
  -9  -3   5      463.34      483.58     46.25 o 
  -8  -3   5       10.88        8.75      4.55 o 
  -7  -3   5      733.19      728.77     41.06 o 
  -6  -3   5       68.36       63.31      6.82 o 
  -5  -3   5       75.70       66.20      5.74 o 
  -4  -3   5     1252.70     1332.84     67.89 o 
  -3  -3   5       94.56      137.09      7.01 o 
  -2  -3   5       95.41      136.68     10.30 o 
  -1  -3   5     7648.92     8682.67    579.60 o 
   0  -3   5        3.69        7.07      4.08 o 
   1  -3   5      186.82      178.15      7.47 o 
   2  -3   5     2371.82     2564.85    116.17 o 
   3  -3   5      144.42      141.49      8.36 o 
   4  -3   5      233.29      224.62     13.50 o 
   5  -3   5       15.49       18.07      4.07 o 
   6  -3   5        5.39        5.86      4.04 o 
   7  -3   5      240.20      263.13     20.17 o 
   8  -3   5        1.37        1.35      3.26 o 
   9  -3   5        6.37        7.78      4.67 o 
  10  -3   5       19.68       22.06      9.84 o 
  11  -3   5        2.95        3.07      4.19 o 
 -13  -2   5       36.48       46.34     16.90 o 
 -12  -2   5        3.63        3.45      4.39 o 
 -11  -2   5       30.47       31.11      7.16 o 
 -10  -2   5       19.91       21.38      5.32 o 
  -9  -2   5       37.44       43.79      6.56 o 
  -8  -2   5        7.14        7.54      3.84 o 
  -7  -2   5        5.45        6.20      3.38 o 
  -6  -2   5      208.47      201.22     12.00 o 
  -5  -2   5       16.55       23.80      3.81 o 
  -4  -2   5       24.51       24.72      3.53 o 
  -3  -2   5      183.82      175.84     14.12 o 
  -2  -2   5        8.59        8.91      1.73 o 
  -1  -2   5     4268.33     5349.85    316.64 o 
   0  -2   5     2119.97     2383.55    138.74 o 
   1  -2   5     1519.69     1420.09     91.35 o 
   2  -2   5      350.78      369.17     14.55 o 
   3  -2   5     2906.20     3202.46    165.40 o 
   4  -2   5      729.57      653.82     48.69 o 
   5  -2   5      580.49      520.23     25.88 o 
   6  -2   5      147.75      150.53     13.04 o 
   7  -2   5      771.66      787.21     73.34 o 
   8  -2   5      327.87      370.88     24.99 o 
   9  -2   5      144.60      169.63     18.82 o 
  10  -2   5        2.40        3.56      4.30 o 
  11  -2   5       25.11       30.55     10.04 o 
 -13  -1   5       14.42       12.94      6.41 o 
 -12  -1   5        0.34       -0.52      3.13 o 
 -11  -1   5       38.24       48.03      9.39 o 
 -10  -1   5        5.40        5.60      3.54 o 
  -9  -1   5       50.99       43.74      6.73 o 
  -8  -1   5        4.64        8.37      4.00 o 
  -7  -1   5     1304.43     1356.98     91.33 o 
  -6  -1   5       41.53       50.45      4.69 o 
  -5  -1   5    11704.31    13801.95    956.86 o 
  -4  -1   5      972.16     1065.95     42.72 o 
  -3  -1   5     2740.49     3091.32    233.06 o 
  -2  -1   5      240.25      367.21     19.80 o 
  -1  -1   5       52.39       52.76     10.46 o 
   0  -1   5      268.82      278.55     14.73 o 
   1  -1   5    11483.63    11579.29    736.51 o 
   2  -1   5      332.25      302.52     16.88 o 
   3  -1   5     1822.16     1791.16    112.62 o 
   4  -1   5       26.08       27.41      4.88 o 
   5  -1   5      453.34      451.50     24.91 o 
   6  -1   5      229.17      247.01     16.44 o 
   7  -1   5       42.40       45.71      6.63 o 
   8  -1   5       13.27       14.97      4.33 o 
   9  -1   5        0.00        0.26      3.70 o 
  10  -1   5       11.03       15.28      7.42 o 
  11  -1   5        0.28       -2.02      5.53 o 
 -13   0   5        8.25        6.12      4.99 o 
 -12   0   5       74.50       83.88     21.00 o 
 -11   0   5       21.72       15.56      4.56 o 
 -10   0   5       33.47       32.10      6.55 o 
  -9   0   5      429.17      380.97     59.23 o 
  -8   0   5       12.49       10.44      3.80 o 
  -7   0   5      166.15      166.30     10.93 o 
  -6   0   5        4.88        5.29      2.62 o 
  -5   0   5      323.08      320.02     21.44 o 
  -4   0   5      224.18      229.59     10.16 o 
  -3   0   5      622.39      691.18     25.09 o 
  -2   0   5       12.43       13.62      3.14 o 
  -1   0   5     1558.15     1756.85    100.91 o 
   0   0   5       50.80       40.50      4.15 o 
   1   0   5      420.36      238.95     60.24 o 
   2   0   5       11.44       14.63      3.36 o 
   3   0   5     1494.13     1560.83    108.95 o 
   4   0   5       34.21       30.90      5.73 o 
   5   0   5      447.29      455.23     23.52 o 
   6   0   5        3.56        5.62      3.63 o 
   7   0   5     1084.49     1226.80    104.04 o 
   8   0   5        0.58       -0.01      1.96 o 
   9   0   5       12.33       13.07      4.53 o 
  10   0   5        8.42        8.47      8.89 o 
  11   0   5       11.89       11.93     10.80 o 
 -13   1   5       43.75       47.67     15.58 o 
 -12   1   5       97.38       78.07     22.89 o 
 -11   1   5      111.48       87.20     21.13 o 
 -10   1   5       37.35       26.92      5.99 o 
  -9   1   5        0.32        0.63      2.09 o 
  -8   1   5        0.64        2.40      2.55 o 
  -7   1   5      562.69      550.62     24.57 o 
  -6   1   5      335.18      332.43     15.48 o 
  -5   1   5      414.10      371.72     14.58 o 
  -4   1   5     1385.05     1252.47    125.54 o 
  -3   1   5     7605.95     9748.45   1352.05 o 
  -2   1   5      996.39     1258.62     89.91 o 
  -1   1   5       77.76       47.81      4.34 o 
   0   1   5       36.88       34.56      4.48 o 
   1   1   5       62.44       58.10      6.17 o 
   2   1   5      611.62      594.92     33.59 o 
   3   1   5     1130.52     1091.25     47.35 o 
   4   1   5       10.51       10.40      3.20 o 
   5   1   5      339.94      309.97     19.38 o 
   6   1   5        4.45        4.38      3.32 o 
   7   1   5       11.33       12.20      4.37 o 
   8   1   5       16.32       17.92      5.33 o 
   9   1   5        0.40        0.21      3.47 o 
  10   1   5        4.99        6.16      4.24 o 
 -13   2   5       16.76       20.50     26.61 o 
 -12   2   5       29.92       18.28      5.41 o 
 -11   2   5        7.21        4.66      3.14 o 
 -10   2   5      325.74      248.24     44.87 o 
  -9   2   5        0.23       -0.13      1.40 o 
  -8   2   5        7.75        4.72      2.70 o 
  -7   2   5      167.98      162.06      9.02 o 
  -6   2   5      422.24      391.83     16.97 o 
  -5   2   5      951.76      870.95     31.81 o 
  -4   2   5      523.83      525.95     59.38 o 
  -3   2   5       19.84       21.00      9.55 o 
  -2   2   5       62.20       12.60     31.40 o 
  -1   2   5      307.69      325.10     18.80 o 
   0   2   5      195.13      204.53     13.27 o 
   1   2   5      397.05      438.02     34.77 o 
   2   2   5       41.87       23.53     10.51 o 
   3   2   5       47.46       39.22      6.01 o 
   4   2   5      100.24      104.87      9.90 o 
   5   2   5       25.05       24.77      6.00 o 
   6   2   5      215.39      263.53     28.47 o 
   7   2   5       57.64       67.49     11.87 o 
   8   2   5        4.94        5.99      5.00 o 
   9   2   5       29.60       46.24     11.40 o 
  10   2   5       30.06       33.10      9.61 o 
 -12   3   5        0.75        2.10      5.89 o 
 -11   3   5        0.38       -0.21      1.47 o 
 -10   3   5       91.26       69.20     12.77 o 
  -9   3   5       30.48       24.34      5.87 o 
  -8   3   5      166.83      139.71      8.81 o 
  -7   3   5      151.26      138.94     14.98 o 
  -6   3   5      253.01      241.73     27.12 o 
  -5   3   5       92.99      131.01     22.34 o 
  -4   3   5      398.66      533.36     47.73 o 
  -3   3   5      528.62      625.39     51.96 o 
  -2   3   5       20.57        7.49     15.13 o 
  -1   3   5     3433.39     4098.62    712.30 o 
   0   3   5     1499.61     1483.27     73.80 o 
   1   3   5     1367.16     1298.00     69.63 o 
   2   3   5      796.16      697.02     37.44 o 
   3   3   5       54.19       44.88      5.80 o 
   4   3   5      190.94      189.47     13.91 o 
   5   3   5      439.52      443.51     38.25 o 
   6   3   5       13.45        9.31      5.55 o 
   7   3   5       58.65       75.54     15.99 o 
   8   3   5       28.93       46.20     10.81 o 
   9   3   5       19.06       31.93      8.32 o 
  10   3   5       20.68       25.72     10.64 o 
 -12   4   5       52.93       51.73     21.76 o 
 -11   4   5       66.83       86.50     26.76 o 
 -10   4   5      778.65      544.50     96.04 o 
  -9   4   5        4.17        1.96      1.73 o 
  -8   4   5      306.55      196.77     22.87 o 
  -7   4   5       41.11       31.39      9.56 o 
  -6   4   5      155.04      163.27     36.06 o 
  -5   4   5        2.56        3.06      6.12 o 
  -4   4   5       61.66       56.63     13.76 o 
  -3   4   5       84.94       80.16     14.08 o 
  -2   4   5      904.44       61.06    410.78 o 
  -1   4   5      215.56      214.04     13.69 o 
   0   4   5      163.95      169.76     11.26 o 
   1   4   5       30.01       23.27      5.38 o 
   2   4   5       21.03       19.63      4.65 o 
   3   4   5      758.69      720.02     64.13 o 
   4   4   5      115.19       95.00     16.50 o 
   5   4   5       40.69       45.29      8.33 o 
   6   4   5       49.81       56.97      9.53 o 
   7   4   5       10.96       18.09      6.05 o 
   8   4   5        0.32        8.66     10.92 o 
   9   4   5        6.95        8.90      7.42 o 
 -12   5   5       15.20        6.71      5.07 o 
 -11   5   5       27.91       26.21     12.25 o 
 -10   5   5       60.48       53.40     37.80 o 
  -9   5   5        2.91        2.77      3.15 o 
  -8   5   5       29.03       31.12     20.50 o 
  -7   5   5        9.07        6.79      5.58 o 
  -6   5   5      411.70      463.43     50.40 o 
  -5   5   5        1.31        2.86      6.51 o 
  -4   5   5      398.45      424.39     44.03 o 
  -3   5   5        6.49       12.73      7.71 o 
  -2   5   5       72.86       31.45     29.08 o 
  -1   5   5      148.39      132.20     11.28 o 
   0   5   5      938.40      856.85     56.12 o 
   1   5   5       15.60       18.57      4.38 o 
   2   5   5     1300.75     1253.10     70.07 o 
   3   5   5        5.93        9.47      4.71 o 
   4   5   5      203.95      217.55     31.39 o 
   5   5   5        0.19        0.45      3.84 o 
   6   5   5       89.08      111.05     14.32 o 
   7   5   5      125.42      217.90     27.58 o 
   8   5   5        0.02       -0.22      3.54 o 
   9   5   5       56.59       64.06     26.61 o 
 -11   6   5       80.25       64.24     28.52 o 
 -10   6   5       58.93       54.41     62.31 o 
  -9   6   5        0.06        0.94      3.28 o 
  -8   6   5      452.35      315.69    252.38 o 
  -7   6   5       29.93       37.56     14.41 o 
  -6   6   5       21.00       31.24     13.25 o 
  -5   6   5      101.95      102.96     20.04 o 
  -4   6   5       36.53       57.89     14.86 o 
  -3   6   5      469.20      472.61     20.87 o 
  -2   6   5     1516.34     1393.08     95.74 o 
  -1   6   5      496.60      526.86     83.37 o 
   0   6   5       47.64       34.01      5.64 o 
   1   6   5      478.34      440.05     26.73 o 
   2   6   5      126.10      117.38     10.19 o 
   3   6   5       11.96       11.91      5.35 o 
   4   6   5       21.77       22.36      7.42 o 
   5   6   5      154.92      175.09     35.72 o 
   6   6   5       42.69       39.69      9.54 o 
   7   6   5        2.53        2.11      3.89 o 
   8   6   5        3.47        1.64      3.32 o 
 -11   7   5       34.70       29.27     58.30 o 
 -10   7   5       20.49       12.04     11.24 o 
  -9   7   5        8.91        8.19     12.55 o 
  -8   7   5        2.59        1.05      8.83 o 
  -7   7   5        2.41        2.89      6.92 o 
  -6   7   5        4.29        6.28      8.85 o 
  -5   7   5       10.45        8.52      7.96 o 
  -4   7   5      176.29      212.92     27.95 o 
  -3   7   5      141.16      142.43     10.41 o 
  -2   7   5       34.64       26.96      3.29 o 
  -1   7   5        5.98        3.83      2.69 o 
   0   7   5       77.91       73.92      8.46 o 
   1   7   5        1.01        2.51      3.51 o 
   2   7   5       44.37       32.55      6.23 o 
   3   7   5       22.39       21.09      5.72 o 
   4   7   5      211.75      209.72     37.68 o 
   5   7   5        7.03        7.72      5.75 o 
   6   7   5       31.49       18.29     10.24 o 
   7   7   5      113.21      136.74     76.02 o 
 -10   8   5       44.85       63.15     23.26 o 
  -9   8   5       53.42       85.09     28.50 o 
  -8   8   5      150.28      350.65     69.78 o 
  -7   8   5       72.29       76.60     19.52 o 
  -6   8   5       31.13       38.11     15.41 o 
  -5   8   5      311.46      361.58     40.28 o 
  -4   8   5       83.70       87.92     17.83 o 
  -3   8   5       47.91       48.23      4.30 o 
  -2   8   5      534.58      442.85     71.88 o 
  -1   8   5       71.35       52.79     13.83 o 
   0   8   5       71.59       50.69     12.72 o 
   1   8   5      178.12      148.98     21.56 o 
   2   8   5       89.34       81.68     11.95 o 
   3   8   5       90.76       84.14     12.33 o 
   4   8   5       32.26       27.04     10.46 o 
   5   8   5       19.91       20.70     12.22 o 
   6   8   5        1.34        0.18      2.24 o 
  -9   9   5      104.98      362.65     95.48 o 
  -8   9   5       63.05      171.08     36.31 o 
  -7   9   5       99.32      141.11     29.82 o 
  -6   9   5       30.17       39.81     15.62 o 
  -5   9   5        0.65        1.39      7.08 o 
  -4   9   5        2.24        1.56      5.39 o 
  -3   9   5       22.79       17.42      7.20 o 
  -2   9   5        0.48        1.58      2.45 o 
  -1   9   5        0.02        0.36      1.56 o 
   0   9   5       48.51       34.12      7.48 o 
   1   9   5       51.96       36.12     10.15 o 
   2   9   5       31.24       26.53      8.15 o 
   3   9   5        3.82        2.97      3.77 o 
   4   9   5        6.37        4.29      5.49 o 
   5   9   5       27.95       40.03     12.06 o 
  -8  10   5       78.95      217.70     45.47 o 
  -7  10   5        0.54       -0.41      5.88 o 
  -6  10   5        8.73       10.87     12.38 o 
  -5  10   5      187.27      369.08     58.98 o 
  -4  10   5       39.19       59.47     17.24 o 
  -2  10   5       30.53       39.19     16.68 o 
  -1  10   5      395.06      308.47    104.18 o 
   0  10   5       92.82       84.96     20.61 o 
   1  10   5       45.24       33.48     10.27 o 
   2  10   5       14.48        9.50      4.77 o 
   3  10   5      126.46      108.01     49.16 o 
   4  10   5       20.36       15.90      7.14 o 
  -6  11   5        6.39       15.03     13.88 o 
  -5  11   5       24.15       75.19     29.05 o 
  -4  11   5       16.76       26.08     11.70 o 
  -3  11   5        4.64        4.18      5.59 o 
  -2  11   5       42.99       50.57     17.89 o 
  -1  11   5        1.99        2.01      6.67 o 
   0  11   5        4.33        3.06      3.15 o 
   1  11   5       10.53        8.56      5.78 o 
   2  11   5       18.47       12.21      5.26 o 
  -3  12   5       65.87       70.01     20.79 o 
  -4 -14   6       54.61       30.40     18.17 o 
  -3 -14   6       69.44       67.91     11.12 o 
  -2 -14   6       86.31      112.58     31.22 o 
  -1 -14   6        1.24        2.00      4.67 o 
   0 -14   6        0.08        1.71      3.96 o 
   1 -14   6        9.94       12.16      6.63 o 
   2 -14   6        6.86        9.94      8.30 o 
   3 -14   6        0.10        0.72      4.38 o 
   4 -14   6        9.22       13.71      7.92 o 
  -6 -13   6        0.01       -0.34      3.80 o 
  -5 -13   6        1.85        2.79      5.24 o 
  -4 -13   6       60.58       55.03     14.45 o 
  -3 -13   6       99.06       73.88     79.03 o 
  -2 -13   6       11.51       12.91      8.88 o 
  -1 -13   6       76.86       69.75     12.79 o 
   0 -13   6       10.50       10.87      5.49 o 
   1 -13   6       11.86       18.28      8.31 o 
   2 -13   6      263.28      317.03     29.29 o 
   3 -13   6        4.63        3.39      4.77 o 
   4 -13   6      164.55      181.07     46.65 o 
   5 -13   6        4.16        1.43      3.30 o 
   6 -13   6       31.59       29.71      8.67 o 
  -7 -12   6      132.90      118.84     27.32 o 
  -6 -12   6       69.45       78.81     25.99 o 
  -5 -12   6       36.73       36.99      7.11 o 
  -4 -12   6      303.72      289.41     39.69 o 
  -3 -12   6       42.46       43.23     10.56 o 
  -2 -12   6      118.96       99.81      6.04 o 
  -1 -12   6       45.34       44.35      3.95 o 
   0 -12   6       85.06       89.53      8.04 o 
   1 -12   6       30.19       52.29     11.83 o 
   2 -12   6       29.22       32.71      4.32 o 
   3 -12   6       21.82       24.75      3.81 o 
   4 -12   6        0.57        1.43      3.69 o 
   5 -12   6        0.33        0.60      3.37 o 
   6 -12   6       38.49       31.46      8.23 o 
   7 -12   6       96.96       78.73     39.62 o 
  -8 -11   6        0.00        1.69      5.03 o 
  -7 -11   6        0.26        0.05      1.90 o 
  -6 -11   6       35.78       43.74     11.88 o 
  -5 -11   6        1.40        1.57      3.02 o 
  -4 -11   6        3.96        4.38      2.92 o 
  -3 -11   6        0.29       -0.11      1.28 o 
  -2 -11   6        4.90        5.00      2.29 o 
  -1 -11   6       22.21       24.83      3.45 o 
   0 -11   6       15.34       16.80      3.36 o 
   1 -11   6       71.48       69.89      6.75 o 
   2 -11   6        0.81        2.13      2.52 o 
   3 -11   6        8.06        7.21      3.29 o 
   4 -11   6      116.90      134.63     10.55 o 
   5 -11   6      303.89      324.76     21.41 o 
   6 -11   6      180.79      164.32     12.26 o 
   7 -11   6       22.65       26.68      7.38 o 
   8 -11   6      138.41       87.84     34.17 o 
  -9 -10   6       23.96       31.71      7.22 o 
  -8 -10   6        1.67        0.68      2.84 o 
  -7 -10   6       23.23       27.75      6.55 o 
  -6 -10   6        5.06        4.44      3.63 o 
  -5 -10   6      472.89      444.10     40.55 o 
  -4 -10   6      302.05      276.35     24.21 o 
  -3 -10   6       22.79       15.64      3.08 o 
  -2 -10   6      135.71      135.37      8.03 o 
  -1 -10   6       77.71       80.50      6.60 o 
   0 -10   6      393.04      413.87     21.81 o 
   1 -10   6      530.11      545.08     35.21 o 
   2 -10   6      116.23      151.87     25.30 o 
   3 -10   6      186.93      215.33     25.28 o 
   4 -10   6      201.91      203.32     14.20 o 
   5 -10   6       34.46       30.67      5.36 o 
   6 -10   6       93.82       75.49      9.57 o 
   7 -10   6       20.39       11.30      3.98 o 
   8 -10   6       10.81        8.05      2.90 o 
   9 -10   6        0.67        1.68      2.06 o 
 -10  -9   6        0.08        1.39      3.64 o 
  -9  -9   6       58.55       78.68     16.67 o 
  -8  -9   6        0.08        0.27      2.17 o 
  -7  -9   6       23.59       27.84      5.38 o 
  -6  -9   6       12.30       16.22      3.77 o 
  -5  -9   6       15.83       14.14      4.83 o 
  -4  -9   6      358.36      337.26     31.32 o 
  -3  -9   6       11.61       19.91      4.33 o 
  -2  -9   6       62.80       61.53      7.09 o 
  -1  -9   6       26.04       27.29      2.95 o 
   0  -9   6        4.01        4.33      1.72 o 
   1  -9   6      451.52      487.12     27.12 o 
   2  -9   6        1.17        0.56      1.51 o 
   3  -9   6        9.03       13.52      4.18 o 
   4  -9   6      162.12      129.47     17.12 o 
   5  -9   6       59.99       59.55      5.64 o 
   6  -9   6       25.69       17.40      3.70 o 
   7  -9   6      339.55      299.98     30.43 o 
   8  -9   6      248.95      212.45     22.25 o 
   9  -9   6      137.22      113.20     10.58 o 
 -10  -8   6        0.01        0.16      2.81 o 
  -9  -8   6      171.84      177.56     33.77 o 
  -8  -8   6      178.80      175.88     13.45 o 
  -7  -8   6       50.46       56.15      8.36 o 
  -6  -8   6       29.40       28.58      4.55 o 
  -5  -8   6      217.35      246.27     14.40 o 
  -4  -8   6      119.15       78.91     20.66 o 
  -3  -8   6     4144.56     3912.61    330.19 o 
  -2  -8   6        0.56        2.67      1.95 o 
  -1  -8   6      316.60      342.09     23.75 o 
   0  -8   6      132.03      144.44      6.84 o 
   1  -8   6        0.48        0.49      1.19 o 
   2  -8   6       18.26       24.34      4.43 o 
   3  -8   6     2087.18     1838.02    176.26 o 
   4  -8   6       54.75       53.04      6.98 o 
   5  -8   6       75.35       82.80      7.22 o 
   6  -8   6      188.90      173.24     13.12 o 
   7  -8   6      853.44      755.41     84.19 o 
   8  -8   6       10.52        6.16      3.93 o 
   9  -8   6       40.74       31.64      6.69 o 
  10  -8   6        1.98        0.69      2.44 o 
 -11  -7   6        3.14        0.96      2.98 o 
 -10  -7   6        5.36        4.95      3.56 o 
  -9  -7   6       20.55       28.96      6.66 o 
  -8  -7   6       16.26       12.21      4.38 o 
  -7  -7   6      541.71      597.44     74.43 o 
  -6  -7   6        1.31        1.99      2.83 o 
  -5  -7   6      667.34      610.02     37.60 o 
  -4  -7   6      101.02      103.94      7.46 o 
  -3  -7   6        5.66        6.15      3.07 o 
  -2  -7   6       94.47      107.36     12.84 o 
  -1  -7   6        0.86        0.98      3.05 o 
   0  -7   6        3.37        7.68      4.64 o 
   1  -7   6       12.00        8.70      1.95 o 
   2  -7   6      264.96      129.82     89.65 o 
   3  -7   6        0.48        5.56      2.39 o 
   4  -7   6        1.26        2.78      2.04 o 
   5  -7   6       38.54       38.68      4.95 o 
   6  -7   6      177.73      187.69     13.35 o 
   7  -7   6        1.82        3.81      3.50 o 
   8  -7   6        8.82       10.31      5.21 o 
   9  -7   6      169.24      188.61     19.54 o 
  10  -7   6       26.52       31.01      9.14 o 
 -11  -6   6        4.72        8.42      5.90 o 
 -10  -6   6        0.54        1.23      3.00 o 
  -9  -6   6        2.78        2.33      3.10 o 
  -8  -6   6       10.78       16.66      5.23 o 
  -7  -6   6       78.14       73.51      7.98 o 
  -6  -6   6      364.29      377.62     21.46 o 
  -5  -6   6        7.98        9.31      3.27 o 
  -4  -6   6       50.24       51.78      4.25 o 
  -3  -6   6     2894.51     3116.99    179.48 o 
  -2  -6   6      930.30      883.87    120.49 o 
  -1  -6   6     2241.44     2134.02    138.29 o 
   0  -6   6       54.98       77.55      9.81 o 
   1  -6   6     1149.34     1064.88     92.39 o 
   2  -6   6      162.82      154.12      7.75 o 
   3  -6   6      204.26      205.75     12.97 o 
   4  -6   6      327.70      292.64     19.48 o 
   5  -6   6     1221.91     1136.64     85.93 o 
   6  -6   6      159.60      162.10     11.43 o 
   7  -6   6      250.37      283.69     24.84 o 
   8  -6   6        2.48        2.41      3.42 o 
   9  -6   6      137.26      150.91     15.84 o 
  10  -6   6       14.27       18.23      8.95 o 
 -12  -5   6       14.95       21.49      8.21 o 
 -11  -5   6       91.25      110.02     32.04 o 
 -10  -5   6      113.10      137.37     22.37 o 
  -9  -5   6       24.35       25.86      6.23 o 
  -8  -5   6       25.68       27.75      6.38 o 
  -7  -5   6       69.53       68.95      7.53 o 
  -6  -5   6      248.27      278.58     15.82 o 
  -5  -5   6      278.03      270.48     16.46 o 
  -4  -5   6     2946.49     2925.86    147.57 o 
  -3  -5   6      832.08      811.96     50.02 o 
  -2  -5   6       41.28       54.67      4.17 o 
  -1  -5   6     2505.92     2736.84    182.33 o 
   0  -5   6      771.46      864.69     51.58 o 
   1  -5   6      606.22      645.26     55.65 o 
   2  -5   6      335.57      292.75     12.68 o 
   3  -5   6      171.84      176.92      9.47 o 
   4  -5   6        1.92        2.63      2.76 o 
   5  -5   6        1.29        2.69      3.05 o 
   6  -5   6       72.21       84.14      8.71 o 
   7  -5   6       81.62       92.75     10.80 o 
   8  -5   6        2.65        1.08      3.12 o 
   9  -5   6        6.25        6.02      6.01 o 
  10  -5   6       85.59      112.59     22.30 o 
 -12  -4   6        1.45        0.44      2.66 o 
 -11  -4   6       15.06       18.22      6.78 o 
 -10  -4   6       24.21       30.67      8.10 o 
  -9  -4   6        6.37        8.02      4.36 o 
  -8  -4   6       14.98       16.54      4.92 o 
  -7  -4   6        9.92        8.20      4.62 o 
  -6  -4   6       12.17       14.13      3.84 o 
  -5  -4   6      163.87      168.83      9.99 o 
  -4  -4   6       56.49       51.04      4.45 o 
  -3  -4   6      492.79      572.79     34.41 o 
  -2  -4   6       10.38       12.48      1.70 o 
  -1  -4   6      192.03      195.13     15.26 o 
   0  -4   6     2253.72     2444.91    292.22 o 
   1  -4   6     3012.65     3267.69    172.73 o 
   2  -4   6      411.09      339.76     27.31 o 
   3  -4   6     2745.01     2644.97    175.39 o 
   4  -4   6      227.18      211.88     11.39 o 
   5  -4   6        6.45        6.28      3.23 o 
   6  -4   6      339.49      314.86     23.16 o 
   7  -4   6       35.33       45.49      7.70 o 
   8  -4   6        5.06        4.43      3.63 o 
   9  -4   6      254.72      393.01     33.95 o 
  10  -4   6      105.71      138.23     25.83 o 
 -12  -3   6       10.55       11.46      6.48 o 
 -11  -3   6        0.70        0.05      2.76 o 
 -10  -3   6      166.72      179.49     30.39 o 
  -9  -3   6       72.59       67.51      8.88 o 
  -8  -3   6      419.01      448.10     41.85 o 
  -7  -3   6     1095.73     1068.47     50.02 o 
  -6  -3   6       43.04       60.27      5.93 o 
  -5  -3   6        7.21        3.69      2.22 o 
  -4  -3   6      726.16      750.31     37.48 o 
  -3  -3   6     3556.91     4254.96    249.61 o 
  -2  -3   6     1657.32     1534.57     74.96 o 
  -1  -3   6     4836.58     5912.45    673.01 o 
   0  -3   6     3587.92     3474.84    562.56 o 
   1  -3   6     1142.69     1102.23     42.88 o 
   2  -3   6      225.53      211.59      9.76 o 
   3  -3   6      502.74      468.64     26.95 o 
   4  -3   6        2.79        3.08      2.41 o 
   5  -3   6       65.20       57.12      6.84 o 
   6  -3   6        5.97        5.13      3.55 o 
   7  -3   6      131.02      155.04     12.76 o 
   8  -3   6       36.32       35.42      7.30 o 
   9  -3   6       78.70       90.47     13.47 o 
  10  -3   6        3.47        5.24      6.62 o 
 -13  -2   6        1.10       -0.32      3.27 o 
 -12  -2   6        8.95        8.51      5.21 o 
 -11  -2   6        0.82        0.57      3.19 o 
 -10  -2   6      115.00      128.89     18.19 o 
  -9  -2   6      119.30      120.94     12.65 o 
  -8  -2   6      205.45      208.01     11.88 o 
  -7  -2   6       36.81       42.26      6.32 o 
  -6  -2   6       62.07       60.44      6.29 o 
  -5  -2   6      124.91      133.15      7.53 o 
  -4  -2   6      325.40      334.38     15.07 o 
  -3  -2   6      318.55      315.32     16.31 o 
  -2  -2   6      406.27      442.94     25.98 o 
  -1  -2   6      159.51      170.31     13.93 o 
   0  -2   6      604.81      597.23     25.35 o 
   1  -2   6      117.42       89.97      5.95 o 
   2  -2   6      253.32      224.63     14.64 o 
   3  -2   6      146.92      125.61      8.29 o 
   4  -2   6     1643.80     1496.45     67.38 o 
   5  -2   6     1220.62     1164.01     54.89 o 
   6  -2   6      844.07      874.60     46.01 o 
   7  -2   6       45.73       52.24      8.49 o 
   8  -2   6      165.66      201.08     18.03 o 
   9  -2   6       24.64       35.42     11.14 o 
  10  -2   6        3.45        0.36      3.86 o 
 -13  -1   6        0.43       -0.70      2.67 o 
 -12  -1   6       21.85       18.16      7.11 o 
 -11  -1   6       93.36       96.11     17.44 o 
 -10  -1   6      491.94      441.38     46.39 o 
  -9  -1   6       67.43       63.79      8.14 o 
  -8  -1   6     1179.07     1248.11    116.15 o 
  -7  -1   6      103.77      108.57      9.86 o 
  -6  -1   6      262.20      207.05     10.49 o 
  -5  -1   6      291.30      300.07     12.66 o 
  -4  -1   6     1238.47     1324.24     53.99 o 
  -3  -1   6       65.05       99.15      6.22 o 
  -2  -1   6     7283.86     8535.98    800.74 o 
  -1  -1   6        0.47        0.86      1.73 o 
   0  -1   6     2761.05     2518.60    129.11 o 
   1  -1   6      120.48       71.07     17.74 o 
   2  -1   6     2440.58     2286.00    102.97 o 
   3  -1   6      298.84      276.28     22.00 o 
   4  -1   6        1.56        1.49      2.04 o 
   5  -1   6       22.08       25.67      6.00 o 
   6  -1   6       12.18       10.41      4.96 o 
   7  -1   6       15.39       13.46      5.92 o 
   8  -1   6       10.71       12.09      5.21 o 
   9  -1   6        0.14        0.95      3.27 o 
  10  -1   6        1.57        0.84      4.66 o 
 -13   0   6        6.91        7.48      5.13 o 
 -12   0   6      426.82      552.04    129.39 o 
 -11   0   6        9.13        7.03      4.05 o 
 -10   0   6       15.96       12.70      4.65 o 
  -9   0   6       38.28       34.51      6.14 o 
  -8   0   6      246.75      222.53     12.53 o 
  -7   0   6       32.54       29.63      4.88 o 
  -6   0   6      146.71      145.26      9.16 o 
  -5   0   6        0.18        0.37      0.90 o 
  -4   0   6       56.25       53.13      4.88 o 
  -3   0   6       55.00       57.36      4.30 o 
  -2   0   6      512.65      541.69     43.77 o 
  -1   0   6        2.39        1.52      2.06 o 
   0   0   6      575.28      599.35     41.82 o 
   1   0   6        3.85        2.96      2.20 o 
   2   0   6      423.69      453.13     26.82 o 
   3   0   6        0.04       -0.62      1.49 o 
   4   0   6        8.17       11.88      4.27 o 
   5   0   6       19.20       23.11      5.91 o 
   6   0   6       46.04       42.45      7.03 o 
   7   0   6        0.41        0.43      2.48 o 
   8   0   6      538.40      596.90     55.03 o 
   9   0   6        1.53        1.67      3.37 o 
  10   0   6        1.76        4.70      4.13 o 
 -13   1   6        0.09        1.69      2.87 o 
 -12   1   6      162.51      124.02     21.47 o 
 -11   1   6        3.48        2.27      2.47 o 
 -10   1   6       18.32       14.26      4.39 o 
  -9   1   6       66.06       50.89      6.80 o 
  -8   1   6        7.08        6.33      2.90 o 
  -7   1   6      179.57      128.46     11.75 o 
  -6   1   6      788.50      891.64     59.52 o 
  -5   1   6       20.16       17.71      3.37 o 
  -4   1   6      406.42      359.19     21.28 o 
  -3   1   6     1583.84     1896.39    257.68 o 
  -2   1   6      825.51      867.18     37.93 o 
  -1   1   6      877.76      990.38     53.46 o 
   0   1   6       13.89       35.48      4.60 o 
   1   1   6      197.82      210.02     14.27 o 
   2   1   6      228.56      170.23     28.49 o 
   3   1   6        5.94        8.86      3.69 o 
   4   1   6      788.72      759.69     37.59 o 
   5   1   6      230.14      235.38     17.38 o 
   6   1   6      278.10      329.05     21.36 o 
   7   1   6      119.56      131.21     17.30 o 
   8   1   6        0.52        1.47      3.70 o 
   9   1   6        3.22        8.10      6.40 o 
  10   1   6        9.63        9.90      4.94 o 
 -13   2   6        0.28       -0.81      3.98 o 
 -12   2   6       93.06       80.68     32.59 o 
 -11   2   6        4.58        1.97      2.34 o 
 -10   2   6      266.19      180.01     29.80 o 
  -9   2   6       81.93       68.36     14.81 o 
  -8   2   6      116.65      102.69      7.83 o 
  -7   2   6      517.13      460.44     45.57 o 
  -6   2   6      182.22      139.13      8.96 o 
  -5   2   6      101.09       98.88     14.95 o 
  -4   2   6      148.35      182.14     21.15 o 
  -3   2   6        0.95        5.34      3.33 o 
  -2   2   6      599.84      103.92    310.03 o 
  -1   2   6       85.43       73.73      5.48 o 
   0   2   6      959.23      960.20     58.47 o 
   1   2   6      217.30      205.95     14.92 o 
   2   2   6       59.63       59.40      8.13 o 
   3   2   6      121.23      127.95      9.56 o 
   4   2   6      102.75      103.72     10.55 o 
   5   2   6      155.96      159.04     20.43 o 
   6   2   6        0.14        1.03      2.99 o 
   7   2   6       61.17       63.24     10.34 o 
   8   2   6       27.68       46.43     10.34 o 
   9   2   6       17.67       22.66      8.91 o 
 -12   3   6        1.71        0.37      2.87 o 
 -11   3   6        0.20        0.12      2.64 o 
 -10   3   6       33.67       22.14      4.20 o 
  -9   3   6        5.52        3.04      1.84 o 
  -8   3   6       19.56       16.64      3.10 o 
  -7   3   6      168.73      140.63     47.42 o 
  -6   3   6        6.37        3.96      4.46 o 
  -5   3   6       65.88       80.99     16.54 o 
  -4   3   6      227.53      244.52     20.88 o 
  -3   3   6      342.58      329.47     31.26 o 
  -2   3   6      387.79       50.95    155.89 o 
  -1   3   6     3183.27     3389.83    229.15 o 
   0   3   6      982.71      871.70     75.46 o 
   1   3   6      425.59      394.62     45.58 o 
   2   3   6      349.35      342.76     32.43 o 
   3   3   6       43.10       50.21      8.98 o 
   4   3   6      165.68      161.45     15.13 o 
   5   3   6      225.68      244.03     45.55 o 
   6   3   6       13.29       20.71      6.42 o 
   7   3   6       69.30      104.03     13.68 o 
   8   3   6       74.83      112.03     24.12 o 
   9   3   6      111.08      179.48     40.68 o 
 -12   4   6       52.81       30.87     30.87 o 
 -11   4   6      121.70       87.37     35.04 o 
 -10   4   6       58.95       68.74     47.24 o 
  -9   4   6       47.77       38.12      9.77 o 
  -8   4   6       31.22       31.85     11.04 o 
  -7   4   6        0.20        1.03      3.26 o 
  -6   4   6        9.73       15.29     11.05 o 
  -5   4   6     1182.09     1307.49    123.46 o 
  -4   4   6       13.44       14.44      9.40 o 
  -3   4   6      992.62     1009.50     88.54 o 
  -2   4   6      412.00       59.49    188.14 o 
  -1   4   6     1147.76     1077.76     65.74 o 
   0   4   6      579.87      531.54     72.99 o 
   1   4   6      306.46      262.63     18.03 o 
   2   4   6       29.88       27.17      6.63 o 
   3   4   6        4.14        2.79      2.88 o 
   4   4   6        0.34       -0.30      2.92 o 
   5   4   6       36.47       27.40      7.27 o 
   6   4   6       49.38      136.57     71.26 o 
   7   4   6        2.90        3.32      4.50 o 
   8   4   6       37.74       53.57     17.15 o 
   9   4   6        0.06        3.13     11.12 o 
 -12   5   6       68.76       49.91     37.16 o 
 -11   5   6        9.26        8.19      6.25 o 
 -10   5   6       10.98        8.82      6.29 o 
  -9   5   6        0.69        1.36      2.32 o 
  -8   5   6       27.01       22.68      9.83 o 
  -7   5   6       17.43       13.31     10.37 o 
  -6   5   6        8.61        4.88      8.12 o 
  -5   5   6        5.51        9.61      8.43 o 
  -4   5   6       64.14       75.39     17.00 o 
  -3   5   6        6.06        7.46      7.31 o 
  -2   5   6      123.16       65.71     32.12 o 
  -1   5   6     1071.91     1035.74    296.59 o 
   0   5   6      250.82      226.28     20.04 o 
   1   5   6      577.96      533.10     79.69 o 
   2   5   6       30.65       28.42      6.24 o 
   3   5   6      171.08      148.89     18.81 o 
   4   5   6      156.17      165.98     21.62 o 
   5   5   6       67.05       63.57     12.09 o 
   6   5   6        2.69        3.48      4.67 o 
   7   5   6        8.89        7.15      5.36 o 
   8   5   6        6.77        7.22      4.04 o 
 -11   6   6       10.41        8.59     15.79 o 
 -10   6   6        8.54        3.68      3.97 o 
  -9   6   6       84.75      124.22     30.44 o 
  -8   6   6       63.51      104.43     20.84 o 
  -7   6   6        0.35        3.59      8.97 o 
  -6   6   6        2.18        5.75      8.77 o 
  -5   6   6       13.20       16.09      5.93 o 
  -4   6   6      116.70      122.23     20.64 o 
  -3   6   6      558.32      595.87     55.93 o 
  -2   6   6     1908.22     1932.71    230.98 o 
  -1   6   6      404.08      330.38     50.72 o 
   0   6   6       29.23       22.78      5.05 o 
   1   6   6      417.85      340.44     58.00 o 
   2   6   6       60.76       62.05      9.99 o 
   3   6   6      193.01      185.98     21.33 o 
   4   6   6       10.27        8.35      5.68 o 
   5   6   6       43.47       43.42     11.31 o 
   6   6   6       41.08       41.73     10.19 o 
   7   6   6       20.39       29.69     11.25 o 
 -11   7   6      112.11      383.54    106.41 o 
 -10   7   6       50.86       68.11     23.18 o 
  -9   7   6        6.23       17.11     26.67 o 
  -8   7   6       17.21       28.10     22.05 o 
  -7   7   6        5.86       10.73     12.83 o 
  -6   7   6       41.85       65.03     18.78 o 
  -5   7   6        0.07        0.77      2.73 o 
  -4   7   6        0.00       -1.27      4.84 o 
  -3   7   6        2.27        0.62      0.89 o 
  -2   7   6       66.61       52.58      6.93 o 
  -1   7   6       68.03       49.91     16.28 o 
   0   7   6       25.85       25.35      5.45 o 
   1   7   6        9.81        6.97      4.03 o 
   2   7   6       65.92       49.63     15.39 o 
   3   7   6      175.14      137.45     35.03 o 
   4   7   6        4.34        6.21      5.29 o 
   5   7   6      165.10      167.52     65.82 o 
   6   7   6       44.78       38.26     18.83 o 
 -10   8   6        2.01        2.30     11.84 o 
  -9   8   6       85.84      258.41     52.46 o 
  -8   8   6      151.92      378.74     77.58 o 
  -7   8   6       55.25      119.24     34.97 o 
  -6   8   6      119.44      152.99     27.65 o 
  -5   8   6      239.42      256.61     24.12 o 
  -4   8   6        6.82        7.85      7.48 o 
  -3   8   6       14.78        8.87      2.06 o 
  -2   8   6       12.63        7.25      2.54 o 
  -1   8   6        0.08        1.28      2.34 o 
   0   8   6      160.73      112.91     32.28 o 
   1   8   6     1005.39      749.37    147.47 o 
   2   8   6      267.69      257.24     65.97 o 
   3   8   6       34.35       29.23      8.05 o 
   4   8   6      200.98      160.76     74.67 o 
   5   8   6      111.12       96.22     61.60 o 
  -9   9   6       23.48       88.39     57.85 o 
  -8   9   6       14.16       21.62     16.51 o 
  -7   9   6        0.42       -0.61      8.98 o 
  -6   9   6        5.56       10.57     12.81 o 
  -5   9   6        6.01        9.07      9.24 o 
  -4   9   6       24.18       30.14     12.51 o 
  -3   9   6        9.78        7.22      5.76 o 
  -2   9   6        0.18        0.08      2.29 o 
  -1   9   6       15.67       12.37      4.08 o 
   0   9   6       38.27       27.04     10.84 o 
   1   9   6       14.59       12.14      6.07 o 
   2   9   6       23.23       24.34      6.48 o 
   3   9   6       12.27       10.89      5.96 o 
   4   9   6        2.03        2.57      4.55 o 
  -7  10   6       28.84       93.32     37.86 o 
  -6  10   6      105.35      180.83     35.68 o 
  -5  10   6        5.81        8.38      8.91 o 
  -4  10   6      126.82      175.39     20.46 o 
  -3  10   6       26.92       20.55      9.17 o 
  -2  10   6      163.08      197.81     33.31 o 
  -1  10   6      196.16      203.53     36.17 o 
   0  10   6       92.07       62.58     23.76 o 
   1  10   6      114.59      101.90     37.29 o 
   2  10   6      197.71      139.82     82.60 o 
   3  10   6       91.51       83.90     40.77 o 
  -5  11   6        2.19        3.72     12.74 o 
   0  11   6       15.72       11.26      8.21 o 
  -4 -14   7        9.53        5.15      5.98 o 
  -3 -14   7      140.88      213.93     51.81 o 
  -2 -14   7       54.50       58.68     15.15 o 
  -1 -14   7        4.24        4.50      5.50 o 
   0 -14   7        5.00        4.99      5.07 o 
   1 -14   7       20.36       29.80     14.34 o 
   2 -14   7       18.95       23.65     10.51 o 
   3 -14   7       90.20      107.90     16.74 o 
   4 -14   7        0.33       -0.22      3.28 o 
  -6 -13   7        9.56        7.40      7.94 o 
  -5 -13   7        0.78       -0.48      2.98 o 
  -4 -13   7       52.76       40.50     28.39 o 
  -3 -13   7       24.50       18.80      8.45 o 
  -2 -13   7       39.31       42.91     12.10 o 
  -1 -13   7       32.26       32.72      8.50 o 
   0 -13   7        5.77        6.26      6.07 o 
   1 -13   7       26.76       35.41     10.88 o 
   2 -13   7        4.39        5.26      6.37 o 
   3 -13   7      281.75      261.17     23.94 o 
   4 -13   7       17.67       17.31      7.80 o 
   5 -13   7       10.22        5.50      5.62 o 
   6 -13   7        7.97       14.03     14.17 o 
  -7 -12   7        0.01       -0.31      6.15 o 
  -6 -12   7       17.90       17.73      9.72 o 
  -5 -12   7       88.72       80.30     20.42 o 
  -4 -12   7       25.29       25.93     11.43 o 
  -3 -12   7      185.78      124.20     95.29 o 
  -2 -12   7      118.03      102.80     14.11 o 
  -1 -12   7      129.43      134.82     17.06 o 
   0 -12   7       73.69       70.88     12.78 o 
   1 -12   7       73.37       77.92     14.30 o 
   2 -12   7       15.54       15.02      7.68 o 
   3 -12   7       62.53       62.71     11.50 o 
   4 -12   7      190.56      219.55     27.56 o 
   5 -12   7      164.79      160.16     19.70 o 
   6 -12   7        0.02       -1.62      4.26 o 
   7 -12   7       35.28       32.68     22.87 o 
  -8 -11   7        7.89        8.81      5.18 o 
  -7 -11   7        0.99        0.46      4.29 o 
  -6 -11   7      102.51       77.28     13.22 o 
  -5 -11   7        1.39        1.00      1.72 o 
  -4 -11   7       18.09       16.04      5.11 o 
  -3 -11   7       22.23       18.36      4.51 o 
  -2 -11   7       61.02       59.26      5.65 o 
  -1 -11   7        0.32        0.55      1.07 o 
   0 -11   7       85.44       96.03      4.75 o 
   1 -11   7       35.99       37.97      3.26 o 
   2 -11   7      213.81      238.64     11.09 o 
   3 -11   7      149.12      180.30     14.69 o 
   4 -11   7      111.33      118.03     10.06 o 
   5 -11   7      570.30      668.16     90.43 o 
   6 -11   7       96.58       92.72      9.65 o 
   7 -11   7        1.19        0.47      1.31 o 
   8 -11   7       11.40        5.85      3.51 o 
  -9 -10   7       54.97       59.46      9.46 o 
  -8 -10   7       93.30      120.19     14.47 o 
  -7 -10   7       68.46      107.47     11.63 o 
  -6 -10   7      301.44      332.24     57.61 o 
  -5 -10   7        2.91        2.14      2.77 o 
  -4 -10   7       53.91       48.91      7.18 o 
  -3 -10   7        2.52        2.16      1.89 o 
  -2 -10   7      106.17      122.93      6.32 o 
  -1 -10   7      817.29      803.24     53.76 o 
   0 -10   7     2137.42     1851.99    127.84 o 
   1 -10   7      979.88     1084.22     72.52 o 
   2 -10   7       39.20       41.42      4.92 o 
   3 -10   7       39.78       43.21      5.47 o 
   4 -10   7       22.17       30.26      5.55 o 
   5 -10   7       52.72       39.87      7.22 o 
   6 -10   7      200.79      120.32     44.72 o 
   7 -10   7        0.65        0.35      1.38 o 
   8 -10   7       21.28       15.05      3.93 o 
 -10  -9   7       33.77       53.52     14.83 o 
  -9  -9   7       10.06       10.63      5.24 o 
  -8  -9   7       19.99       25.71      5.45 o 
  -7  -9   7       27.73       28.87      5.58 o 
  -6  -9   7        0.46        2.39      2.69 o 
  -5  -9   7       13.10       11.31      5.39 o 
  -4  -9   7      148.07      130.07      9.94 o 
  -3  -9   7       73.06       70.30      6.72 o 
  -2  -9   7       51.70       45.89      2.73 o 
  -1  -9   7       23.26       24.67      5.32 o 
   0  -9   7       79.07       76.76     11.30 o 
   1  -9   7       31.27       40.23      9.26 o 
   2  -9   7        2.44        2.94      2.03 o 
   3  -9   7       44.09       46.95      5.11 o 
   4  -9   7        4.86        2.67      1.62 o 
   5  -9   7        2.37        3.60      2.46 o 
   6  -9   7      302.06      269.80     30.26 o 
   7  -9   7      325.93      284.50     25.51 o 
   8  -9   7       23.38       19.75      5.33 o 
   9  -9   7       22.64       19.57      5.43 o 
 -11  -8   7       94.37      108.39     27.13 o 
 -10  -8   7       62.99       78.35     16.48 o 
  -9  -8   7        1.03        0.53      2.44 o 
  -8  -8   7        9.00        7.38      3.79 o 
  -7  -8   7      106.34      109.07      8.67 o 
  -6  -8   7      423.53      462.49     39.31 o 
  -5  -8   7       23.01       21.43      3.46 o 
  -4  -8   7     1737.89     1448.30    121.79 o 
  -3  -8   7       17.33       15.53      3.38 o 
  -2  -8   7       75.40       86.01     10.78 o 
  -1  -8   7      400.03      393.43     29.53 o 
   0  -8   7      471.98      422.27     26.82 o 
   1  -8   7       12.91        9.85      5.48 o 
   2  -8   7     1324.65     1138.99     55.86 o 
   3  -8   7      220.05      203.96     26.32 o 
   4  -8   7      924.16      942.75     83.15 o 
   5  -8   7       76.31       64.52      6.28 o 
   6  -8   7      343.01      345.05     19.48 o 
   7  -8   7       20.31       20.26      6.03 o 
   8  -8   7      383.96      417.08     41.83 o 
   9  -8   7        1.74        2.75      5.18 o 
 -11  -7   7        1.01        0.88      4.63 o 
 -10  -7   7       65.97       92.01     16.07 o 
  -9  -7   7        7.14        9.09      5.25 o 
  -8  -7   7      458.56      614.55     83.56 o 
  -7  -7   7      106.80      123.77     10.90 o 
  -6  -7   7      212.96      214.96     14.92 o 
  -5  -7   7        1.75        5.96      3.12 o 
  -4  -7   7        5.23        6.19      2.45 o 
  -3  -7   7      410.92      446.36     59.45 o 
  -2  -7   7     1808.65     1690.16    106.99 o 
  -1  -7   7      520.86      458.72     31.24 o 
   0  -7   7      262.47      225.08     18.56 o 
   1  -7   7      222.82      212.74     15.32 o 
   2  -7   7       30.18       40.80      4.86 o 
   3  -7   7       48.17       55.06      5.82 o 
   4  -7   7        8.75        7.41      2.96 o 
   5  -7   7       51.27       48.69      6.56 o 
   6  -7   7        0.00        1.01      2.20 o 
   7  -7   7        1.29        1.38      2.98 o 
   8  -7   7      361.29      403.03     30.98 o 
   9  -7   7       24.49       27.22      9.55 o 
  10  -7   7        0.64        1.16      3.28 o 
 -12  -6   7        7.99        6.71      4.66 o 
 -11  -6   7        0.38       -0.63      1.84 o 
 -10  -6   7        7.73        6.41      4.63 o 
  -9  -6   7       58.36       61.43     10.62 o 
  -8  -6   7       58.59       68.66      8.88 o 
  -7  -6   7        0.30        0.87      2.05 o 
  -6  -6   7      333.98      375.82     31.01 o 
  -5  -6   7      100.62       94.62      7.51 o 
  -4  -6   7       79.31       81.44      6.05 o 
  -3  -6   7      661.26      623.50     57.27 o 
  -2  -6   7      521.10      471.33     31.39 o 
  -1  -6   7      141.48      147.01     13.35 o 
   0  -6   7     1393.68     1213.86     73.58 o 
   1  -6   7       49.10       49.41      2.73 o 
   2  -6   7      266.36      284.10     12.68 o 
   3  -6   7       29.80       24.37      3.77 o 
   4  -6   7     1572.30     1604.79     91.84 o 
   5  -6   7       21.09       31.57      6.85 o 
   6  -6   7      241.89      282.42     19.45 o 
   7  -6   7        5.64        8.09      4.67 o 
   8  -6   7      203.49      220.09     30.16 o 
   9  -6   7      183.25      224.10     26.22 o 
  10  -6   7        0.02       -0.44      3.11 o 
 -12  -5   7        2.55        3.58      5.08 o 
 -11  -5   7        7.70       10.10      4.97 o 
 -10  -5   7        3.39        3.07      3.05 o 
  -9  -5   7       16.04       15.33      5.25 o 
  -8  -5   7       21.29       16.90      4.57 o 
  -7  -5   7      558.23      603.20     48.26 o 
  -6  -5   7     1802.86     1822.44    157.20 o 
  -5  -5   7       57.13       73.16      5.76 o 
  -4  -5   7      670.64      568.96     33.89 o 
  -3  -5   7      309.29      324.74     30.06 o 
  -2  -5   7      551.09      596.06     36.69 o 
  -1  -5   7     1018.80     1170.89     66.10 o 
   0  -5   7      104.73       25.38     45.84 o 
   1  -5   7      426.81      459.17     20.11 o 
   2  -5   7     1185.02     1062.91     43.33 o 
   3  -5   7      126.79      127.03      8.81 o 
   4  -5   7      168.30      152.99     10.37 o 
   5  -5   7      108.70      111.67     10.08 o 
   6  -5   7        0.09        0.26      2.79 o 
   7  -5   7        6.66        8.02      4.48 o 
   8  -5   7        2.32        5.52      5.44 o 
   9  -5   7       60.45       82.25     13.64 o 
  10  -5   7        4.87        7.93      7.15 o 
 -12  -4   7        0.24        1.56      3.66 o 
 -11  -4   7       45.24       51.63     11.86 o 
 -10  -4   7        0.94        0.30      2.19 o 
  -9  -4   7       65.31       63.90      7.77 o 
  -8  -4   7      172.01      174.80     14.26 o 
  -7  -4   7        6.47        6.07      3.41 o 
  -6  -4   7      143.63      146.49      9.91 o 
  -5  -4   7        4.12        6.13      2.45 o 
  -4  -4   7      113.86      111.23      6.57 o 
  -3  -4   7       22.52       27.37      3.44 o 
  -2  -4   7     1534.67     1644.35     77.51 o 
  -1  -4   7      188.50      196.04      6.43 o 
   0  -4   7      784.90      728.52    126.93 o 
   1  -4   7      376.39      327.27     20.93 o 
   2  -4   7      264.28      248.67     11.24 o 
   3  -4   7       12.26       14.15      3.31 o 
   4  -4   7      199.80      175.29     10.69 o 
   5  -4   7       26.28       30.77      4.85 o 
   6  -4   7      898.04      951.48     52.52 o 
   7  -4   7       82.81       91.96     10.32 o 
   8  -4   7      134.63      169.04     16.10 o 
   9  -4   7      128.18      175.00     19.28 o 
  10  -4   7        5.49        7.31      7.91 o 
 -12  -3   7       51.23       46.38      8.45 o 
 -11  -3   7       90.24      102.91     19.77 o 
 -10  -3   7      124.38      131.60     18.28 o 
  -9  -3   7      129.79      124.31     15.04 o 
  -8  -3   7      874.34      818.08     56.90 o 
  -7  -3   7      100.50      110.04      9.15 o 
  -6  -3   7      254.16      239.98     12.76 o 
  -5  -3   7     1678.83     1642.73     79.52 o 
  -4  -3   7     1531.07     1678.22     91.57 o 
  -3  -3   7     4418.77     4985.44    257.21 o 
  -2  -3   7      353.97      334.84     15.61 o 
  -1  -3   7      887.40      872.11     67.02 o 
   0  -3   7      545.18      495.98     45.81 o 
   1  -3   7      310.77      297.76     22.61 o 
   2  -3   7      137.89      141.41      8.03 o 
   3  -3   7      616.64      586.80     29.00 o 
   4  -3   7      300.31      276.15     19.59 o 
   5  -3   7      165.15      157.36     12.42 o 
   6  -3   7        0.94        1.47      2.76 o 
   7  -3   7      112.18      123.18     16.48 o 
   8  -3   7       57.74       80.27     13.77 o 
   9  -3   7        1.18        1.04      3.26 o 
  10  -3   7        0.36        0.32      3.57 o 
 -13  -2   7       18.94       22.27      7.00 o 
 -12  -2   7        6.77        4.45      4.52 o 
 -11  -2   7        4.78        3.79      4.07 o 
 -10  -2   7       41.48       35.59      7.04 o 
  -9  -2   7        1.72        1.68      2.55 o 
  -8  -2   7      182.30      196.32     15.31 o 
  -7  -2   7       74.31       79.78      7.80 o 
  -6  -2   7        0.38        1.99      1.98 o 
  -5  -2   7      585.88      602.10     27.13 o 
  -4  -2   7      377.93      371.80     17.17 o 
  -3  -2   7       16.54       16.07      3.25 o 
  -2  -2   7        8.22        5.49      2.07 o 
  -1  -2   7      302.02      359.95     33.11 o 
   0  -2   7      216.54      194.97     14.93 o 
   1  -2   7     1046.08     1031.94     47.70 o 
   2  -2   7       15.16       13.53      2.98 o 
   3  -2   7      260.94      246.44     14.65 o 
   4  -2   7       26.78       26.87      4.98 o 
   5  -2   7       95.44      100.22      9.71 o 
   6  -2   7      242.78      271.99     16.92 o 
   7  -2   7       84.16      104.53     12.68 o 
   8  -2   7        2.24       -0.41      2.94 o 
   9  -2   7       49.05       93.32     17.53 o 
  10  -2   7       10.10       20.39      7.94 o 
 -13  -1   7       23.40       15.48      6.15 o 
 -12  -1   7       57.57       75.52     20.04 o 
 -11  -1   7        2.53        2.27      3.03 o 
 -10  -1   7      257.31      233.02     34.04 o 
  -9  -1   7       15.07       12.13      3.95 o 
  -8  -1   7        3.81        2.20      2.27 o 
  -7  -1   7      553.85      552.86     42.82 o 
  -6  -1   7      298.64      291.60     14.10 o 
  -5  -1   7       92.80      123.47      7.23 o 
  -4  -1   7      153.12      159.19      7.67 o 
  -3  -1   7      589.31      635.25     29.58 o 
  -2  -1   7      356.78      459.53     19.17 o 
  -1  -1   7     2284.98     2053.68    540.34 o 
   0  -1   7     1615.41     1614.20     77.79 o 
   1  -1   7      631.60      522.20     31.10 o 
   2  -1   7        2.77        2.93      2.02 o 
   3  -1   7      687.63      616.87     27.89 o 
   4  -1   7       52.07       58.08      7.52 o 
   5  -1   7        0.91        1.68      2.67 o 
   6  -1   7       22.43       22.62      4.62 o 
   7  -1   7       91.44       84.13     10.37 o 
   8  -1   7       11.99       13.70      6.08 o 
   9  -1   7       40.30       45.62      9.31 o 
  10  -1   7       13.99       14.44      7.76 o 
 -13   0   7        0.07       -0.68      3.70 o 
 -12   0   7       16.89       13.69      4.82 o 
 -11   0   7      139.77      122.30     23.33 o 
 -10   0   7       24.52       22.67      4.98 o 
  -9   0   7       38.18       28.11      5.00 o 
  -8   0   7       32.67       33.92      5.33 o 
  -7   0   7        5.53        5.31      3.19 o 
  -6   0   7       63.87       67.47      5.14 o 
  -5   0   7      216.39      216.52     11.03 o 
  -4   0   7      195.67      200.76      9.01 o 
  -3   0   7      609.53      679.62     46.15 o 
  -2   0   7        7.89        8.35      2.31 o 
  -1   0   7       74.80       79.26      8.22 o 
   0   0   7        0.02        0.77      1.62 o 
   1   0   7      232.16      219.35     13.48 o 
   2   0   7       58.03       43.38      4.68 o 
   3   0   7      282.59      283.17     16.05 o 
   4   0   7       73.88       68.90      6.58 o 
   5   0   7      560.94      612.12     33.85 o 
   6   0   7       17.72       15.11      4.59 o 
   7   0   7       83.95       96.11     11.24 o 
   8   0   7        7.31        6.97      5.36 o 
   9   0   7        0.03        0.01      2.52 o 
  10   0   7        0.11        0.96      2.78 o 
 -13   1   7       32.38       22.05      9.43 o 
 -12   1   7        0.02       -0.20      2.57 o 
 -11   1   7       23.31       15.34      4.18 o 
 -10   1   7        0.17       -0.01      2.06 o 
  -9   1   7        1.60        0.74      1.64 o 
  -8   1   7       52.20       43.40      5.01 o 
  -7   1   7       36.81       28.44      3.99 o 
  -6   1   7      226.84      244.23     23.31 o 
  -5   1   7     1340.21     1285.59    160.33 o 
  -4   1   7     1155.76     1453.77     81.61 o 
  -3   1   7      262.51      216.31     11.00 o 
  -2   1   7      290.61      382.60     34.19 o 
  -1   1   7       56.99       60.68      8.12 o 
   0   1   7      362.47      389.01     18.73 o 
   1   1   7      746.37      679.62     77.53 o 
   2   1   7      895.58      887.16     50.23 o 
   3   1   7     1585.98     1630.54     91.15 o 
   4   1   7      702.03      701.86     36.20 o 
   5   1   7      240.48      256.69     17.87 o 
   6   1   7       72.69       91.89      9.85 o 
   7   1   7        3.51        1.96      3.42 o 
   8   1   7        0.01        1.21      3.71 o 
   9   1   7        5.92        9.54      7.82 o 
 -12   2   7        8.94        5.96      6.16 o 
 -11   2   7       10.04        6.10      3.76 o 
 -10   2   7        1.33        0.91      1.85 o 
  -9   2   7      335.61      227.87     32.32 o 
  -8   2   7      733.74      589.46     72.35 o 
  -7   2   7       23.07       20.97      2.87 o 
  -6   2   7      967.53      873.42    164.76 o 
  -5   2   7      521.77      543.81     51.64 o 
  -4   2   7        4.41        5.47      6.39 o 
  -3   2   7       75.25       77.09      5.20 o 
  -2   2   7      150.06      155.87     10.41 o 
  -1   2   7      749.73      770.37     45.47 o 
   0   2   7      713.21      694.47     59.12 o 
   1   2   7        0.19       -0.30      1.61 o 
   2   2   7      690.62      656.34     37.27 o 
   3   2   7        0.48        1.25      3.15 o 
   4   2   7      138.46      152.33     14.78 o 
   5   2   7       28.91       26.87      6.16 o 
   6   2   7        0.75        1.94      2.57 o 
   7   2   7        4.25        2.87      4.03 o 
   8   2   7        2.86        5.83      5.11 o 
   9   2   7       23.69       34.52     10.39 o 
 -12   3   7       20.70       14.32     17.64 o 
 -11   3   7        7.58        6.56      3.62 o 
 -10   3   7       32.01       30.75     23.60 o 
  -9   3   7       33.15       30.77      9.05 o 
  -8   3   7       60.72       73.16     26.39 o 
  -7   3   7        2.03        1.91      3.72 o 
  -6   3   7        5.05        6.38      8.42 o 
  -5   3   7       90.00      102.43     20.03 o 
  -4   3   7      495.38      541.17     52.71 o 
  -3   3   7      116.73      121.74     17.55 o 
  -2   3   7      609.33      571.33     63.96 o 
  -1   3   7      394.01      381.58     52.49 o 
   0   3   7      453.26      396.95     24.25 o 
   1   3   7      601.43      508.47     50.79 o 
   2   3   7       62.50       48.68      8.24 o 
   3   3   7       18.88       17.14      6.02 o 
   4   3   7      761.90      705.86     90.74 o 
   5   3   7       53.39       56.02      7.67 o 
   6   3   7      575.73      797.82    101.52 o 
   7   3   7       62.77       83.34     15.69 o 
   8   3   7       38.75       59.91     15.61 o 
 -12   4   7       63.79       54.45     41.39 o 
 -11   4   7      176.30      119.95     46.50 o 
 -10   4   7       58.01       50.12     18.18 o 
  -9   4   7      171.13      140.19     58.01 o 
  -8   4   7      349.24      259.52    168.99 o 
  -7   4   7        1.29        0.24      4.02 o 
  -6   4   7     1069.30     1289.61    113.93 o 
  -5   4   7      754.70      801.42     66.61 o 
  -4   4   7     1624.24     1979.40    178.76 o 
  -3   4   7     1010.48     1042.79     84.54 o 
  -2   4   7        9.28        7.08      1.99 o 
  -1   4   7      165.92      140.92     40.09 o 
   0   4   7     1790.77     1485.88    233.14 o 
   1   4   7       16.90       11.85      5.05 o 
   2   4   7      260.20      264.49     22.56 o 
   3   4   7       74.57       72.94      9.23 o 
   4   4   7        0.81        2.25      4.08 o 
   5   4   7        1.69        3.51      4.96 o 
   6   4   7        6.07        6.41      4.13 o 
   7   4   7        0.45        0.59      2.89 o 
   8   4   7       21.68       27.95      8.27 o 
 -12   5   7       51.49       28.49     10.63 o 
 -11   5   7       35.13       26.50     44.48 o 
 -10   5   7        2.11        3.06      4.57 o 
  -9   5   7        2.18        2.87      3.99 o 
  -8   5   7      101.21      175.61     40.26 o 
  -7   5   7        0.04       -0.22      5.07 o 
  -6   5   7        3.09        3.56      7.82 o 
  -5   5   7        0.44        0.61      4.53 o 
  -4   5   7       44.12       39.86     13.61 o 
  -3   5   7        7.24        8.66      4.84 o 
  -2   5   7      192.88      161.37     23.82 o 
  -1   5   7      128.97      112.14     16.53 o 
   0   5   7      213.31      199.00     20.90 o 
   1   5   7       68.51       45.44      7.60 o 
   2   5   7       52.99       46.82     10.09 o 
   3   5   7       45.48       45.57      7.20 o 
   4   5   7       18.38       17.27      4.96 o 
   5   5   7        0.00        1.08      3.52 o 
   6   5   7      166.85      178.87     64.30 o 
   7   5   7        9.56       21.28     12.61 o 
 -11   6   7        0.07        0.05      1.95 o 
 -10   6   7        1.28        8.72     14.51 o 
  -9   6   7       26.20       55.76     22.27 o 
  -8   6   7      228.80      259.95     38.81 o 
  -7   6   7       12.11       16.22     15.54 o 
  -6   6   7      302.05      451.12     57.29 o 
  -5   6   7       28.60       38.10     13.44 o 
  -4   6   7      608.99      678.08     66.80 o 
  -3   6   7      928.21      944.99     87.32 o 
  -2   6   7      927.91      790.09    125.18 o 
  -1   6   7      597.84      444.48     70.09 o 
   0   6   7       24.77       18.12      4.13 o 
   1   6   7       52.04       39.64      6.72 o 
   2   6   7        4.05        5.41      3.95 o 
   3   6   7      277.27      257.44     32.89 o 
   4   6   7      316.21      326.25     53.27 o 
   5   6   7       52.14       60.89     13.88 o 
   6   6   7       91.98      102.24     27.87 o 
   7   6   7       52.39       95.54     21.93 o 
 -10   7   7       33.84       70.91     19.00 o 
  -9   7   7       29.15      105.44     50.61 o 
  -8   7   7       19.95       32.26     17.89 o 
  -7   7   7       65.14       95.82     28.34 o 
  -6   7   7       72.75      102.36     26.76 o 
  -5   7   7       61.56       60.61     15.80 o 
  -4   7   7       31.02       30.53      7.16 o 
  -3   7   7       71.34       76.37     15.11 o 
  -2   7   7       40.15       32.95      4.54 o 
  -1   7   7        2.02        1.19      1.79 o 
   0   7   7        7.52        7.25      5.71 o 
   1   7   7        0.23       -0.76      1.62 o 
   2   7   7       88.69       73.69     26.34 o 
   3   7   7       10.82        6.33      4.81 o 
   4   7   7        0.44        1.41      3.45 o 
   5   7   7        4.22        5.03      5.24 o 
   6   7   7       10.28        9.79      5.85 o 
  -9   8   7      119.24      268.89     78.53 o 
  -8   8   7        0.99        4.49     10.83 o 
  -7   8   7        7.57       10.32     16.61 o 
  -6   8   7       37.19       53.59     25.31 o 
  -5   8   7        0.12       -0.90      4.92 o 
  -4   8   7      109.35      121.35     20.23 o 
  -3   8   7       32.09       37.70     10.23 o 
  -2   8   7       65.66       44.53      8.58 o 
  -1   8   7      804.58      498.43    169.79 o 
   0   8   7      793.03      618.98    191.88 o 
   1   8   7      189.47      166.36     35.58 o 
   2   8   7      150.60      140.72     38.93 o 
   3   8   7        3.82        3.36      4.43 o 
   4   8   7       13.25        9.62      4.65 o 
   5   8   7        5.04        6.38      4.00 o 
  -8   9   7        0.45       -0.55      6.92 o 
  -7   9   7       11.96       33.60     26.08 o 
  -6   9   7        0.00       -2.69     11.69 o 
  -5   9   7      159.28      198.41     30.36 o 
  -3   9   7       37.82        2.53      5.05 o 
  -2   9   7        0.12        0.81      3.47 o 
  -1   9   7       72.82       84.36     15.01 o 
   0   9   7        1.99        0.96      2.60 o 
   1   9   7       43.68       31.98     18.86 o 
   2   9   7       28.91       21.12      8.66 o 
   3   9   7       22.87       26.32      9.63 o 
  -7  10   7       21.53       40.95     29.83 o 
  -6  10   7        0.19        2.39     12.31 o 
  -5  10   7       47.55       66.22     17.62 o 
  -4  10   7       12.77       28.71     14.05 o 
  -1  10   7       87.24       99.63     23.76 o 
   0  10   7        4.37        3.55      3.99 o 
   1  10   7      109.33       73.55     35.51 o 
  -3  11   7       27.56       37.17     18.04 o 
  -4 -14   8       62.81       76.41     16.43 o 
  -3 -14   8        6.42        5.82      8.05 o 
  -2 -14   8       69.79       67.09     13.60 o 
  -1 -14   8        0.53        0.69      3.26 o 
   0 -14   8       53.74       64.25     15.57 o 
   1 -14   8       84.56       92.98     18.16 o 
   2 -14   8       78.21      109.87     19.33 o 
   3 -14   8       11.66        6.98      6.49 o 
   4 -14   8       14.93        8.70      7.21 o 
  -6 -13   8        1.77        1.09      2.92 o 
  -5 -13   8       40.58       27.62     17.02 o 
  -4 -13   8        0.65       -1.55      4.81 o 
  -3 -13   8        8.08        6.73      8.02 o 
  -2 -13   8        0.36       -1.95      4.23 o 
  -1 -13   8        3.34        3.80      5.98 o 
   0 -13   8      150.27      157.73     20.98 o 
   1 -13   8       20.21       22.01      6.87 o 
   2 -13   8      156.66      159.38     30.44 o 
   3 -13   8      109.43      131.71     27.39 o 
   4 -13   8      192.08      226.65     40.32 o 
   5 -13   8       10.74        9.81     12.06 o 
  -7 -12   8        0.13        0.31      4.27 o 
  -6 -12   8      177.11      155.60     47.11 o 
  -5 -12   8        0.36       -1.41      4.91 o 
  -4 -12   8      164.74      188.11     25.34 o 
  -3 -12   8       89.06       88.92     12.84 o 
  -2 -12   8      101.82      109.37     17.20 o 
  -1 -12   8       97.55       87.62     14.38 o 
   0 -12   8      464.04      482.67     35.89 o 
   1 -12   8       45.71       39.50     10.47 o 
   2 -12   8      543.62      565.48     52.56 o 
   3 -12   8      147.59      143.22     23.42 o 
   4 -12   8      233.49      285.39     34.07 o 
   5 -12   8        5.00        6.28      6.13 o 
   6 -12   8        0.73       -1.63      9.48 o 
   7 -12   8       12.61       12.38     18.01 o 
  -8 -11   8        1.90        3.12      4.87 o 
  -7 -11   8        6.73        6.78      7.47 o 
  -6 -11   8       87.82       69.08     19.70 o 
  -5 -11   8        7.36        6.21      6.49 o 
  -4 -11   8       10.21        9.64      5.52 o 
  -3 -11   8       39.15       34.49      7.94 o 
  -2 -11   8       68.06       60.26     10.62 o 
  -1 -11   8       60.51       65.65     13.18 o 
   0 -11   8       23.71       22.00      8.12 o 
   1 -11   8      186.12      179.05     19.96 o 
   2 -11   8       40.70       34.38     10.05 o 
   3 -11   8       83.50       86.28     14.02 o 
   4 -11   8       27.63       31.11      9.89 o 
   5 -11   8       37.24       32.94      9.69 o 
   6 -11   8        2.59        3.25      4.99 o 
   7 -11   8       22.48       17.31     18.76 o 
  -9 -10   8       25.26       32.57      8.32 o 
  -8 -10   8        6.90        7.08      4.44 o 
  -7 -10   8       28.25       36.01      5.54 o 
  -6 -10   8        7.23        6.68      3.98 o 
  -5 -10   8        2.40        4.08      2.63 o 
  -4 -10   8      288.28      281.89     30.04 o 
  -3 -10   8       85.18       56.98     31.29 o 
  -2 -10   8     1649.53     1611.66    117.18 o 
  -1 -10   8      593.48      493.04     36.66 o 
   0 -10   8        0.22        1.08      3.75 o 
   1 -10   8      238.29      241.29     22.95 o 
   2 -10   8      196.64      177.05     16.29 o 
   3 -10   8        0.13        0.51      1.33 o 
   4 -10   8        1.07        0.45      1.60 o 
   5 -10   8      404.86      246.85     99.07 o 
   6 -10   8      240.28      228.12     45.24 o 
   7 -10   8       13.39       11.06      4.16 o 
   8 -10   8       95.82       61.77     14.18 o 
 -10  -9   8        7.53       11.32      5.64 o 
  -9  -9   8        5.23        2.26      2.92 o 
  -8  -9   8        3.33        3.96      3.56 o 
  -7  -9   8       13.63       15.00      4.43 o 
  -6  -9   8       30.53       31.41      4.72 o 
  -5  -9   8      474.96      467.31     44.48 o 
  -4  -9   8       15.86       14.23      3.57 o 
  -3  -9   8     1062.60     1075.07    105.82 o 
  -2  -9   8      216.51      219.23     22.64 o 
  -1  -9   8      238.63      220.30     20.91 o 
   0  -9   8       50.65       55.17     10.87 o 
   1  -9   8       98.96       93.32      9.51 o 
   2  -9   8       11.76       10.59      2.36 o 
   3  -9   8        0.04        0.56      1.68 o 
   4  -9   8      113.94      102.72     14.60 o 
   5  -9   8        0.82        0.98      1.27 o 
   6  -9   8       80.84       82.04     10.11 o 
   7  -9   8       11.27        9.27      3.91 o 
   8  -9   8        2.11        4.35      3.12 o 
   9  -9   8        1.63        0.64      8.78 o 
 -11  -8   8        2.26        2.11      3.48 o 
 -10  -8   8       32.59       32.82      6.92 o 
  -9  -8   8       31.21       39.55      7.62 o 
  -8  -8   8       48.98       70.01     10.09 o 
  -7  -8   8       86.29      116.70     10.75 o 
  -6  -8   8       44.63       48.73      6.32 o 
  -5  -8   8        0.36        1.55      1.66 o 
  -4  -8   8      345.72      332.93     38.85 o 
  -3  -8   8       51.64       24.50     25.26 o 
  -2  -8   8        2.87        2.98      4.34 o 
  -1  -8   8     1369.50     1203.93     75.90 o 
   0  -8   8        5.12        5.87      5.08 o 
   1  -8   8      395.72      328.37     26.37 o 
   2  -8   8      504.28      447.11     39.89 o 
   3  -8   8      843.25      939.56     72.54 o 
   4  -8   8       15.50       15.37      3.42 o 
   5  -8   8        0.03       -1.14      2.09 o 
   6  -8   8        0.59        1.53      2.36 o 
   7  -8   8      197.58      202.14     15.39 o 
   8  -8   8        0.32        0.89      3.86 o 
   9  -8   8       12.39       16.37      7.77 o 
 -11  -7   8       15.62       11.55      5.20 o 
 -10  -7   8       17.36       19.86      5.81 o 
  -9  -7   8      305.57      362.02     46.05 o 
  -8  -7   8        0.42        1.28      2.23 o 
  -7  -7   8        1.60        3.21      3.33 o 
  -6  -7   8       58.04       60.43      5.88 o 
  -5  -7   8      456.57      465.61     26.52 o 
  -4  -7   8       39.51       35.32      3.43 o 
  -3  -7   8       29.20       12.33     14.52 o 
  -2  -7   8      112.01       98.51     13.11 o 
  -1  -7   8      176.76      143.52     12.25 o 
   0  -7   8      595.81      529.52     32.63 o 
   1  -7   8      835.67      728.11     43.62 o 
   2  -7   8        4.70        4.01      4.91 o 
   3  -7   8       43.55       47.26      5.49 o 
   4  -7   8        8.13        7.14      3.67 o 
   5  -7   8       41.36       39.58      6.39 o 
   6  -7   8       28.83       29.73      5.41 o 
   7  -7   8        0.15       -0.26      2.20 o 
   8  -7   8       13.55       12.56      6.56 o 
   9  -7   8       16.22       23.63      8.48 o 
 -12  -6   8        3.03        5.07      5.13 o 
 -11  -6   8       43.95       61.65     10.78 o 
 -10  -6   8        0.05        0.73      2.59 o 
  -9  -6   8        4.94        6.02      4.27 o 
  -8  -6   8       84.97       88.79      9.28 o 
  -7  -6   8       50.53       47.74      6.20 o 
  -6  -6   8       27.82       28.33      4.36 o 
  -5  -6   8      278.04      268.16     13.29 o 
  -4  -6   8      180.26      182.04     13.92 o 
  -3  -6   8       80.04       80.38      4.14 o 
  -2  -6   8       71.98       58.37      8.98 o 
  -1  -6   8       42.60       36.62      7.52 o 
   0  -6   8      268.83      247.94     19.25 o 
   1  -6   8      558.77      593.76     30.71 o 
   2  -6   8       44.63       44.44      4.31 o 
   3  -6   8       60.98       47.12      6.11 o 
   4  -6   8       38.42       28.47      6.34 o 
   5  -6   8     1315.50     1542.52     81.00 o 
   6  -6   8       47.25       44.89      7.52 o 
   7  -6   8       79.33      103.32     11.85 o 
   8  -6   8        9.47       15.95      7.08 o 
   9  -6   8        0.72        2.63      4.78 o 
 -12  -5   8       11.08       16.02      6.77 o 
 -11  -5   8       12.06       16.73      6.63 o 
 -10  -5   8       48.56       47.61      8.15 o 
  -9  -5   8      392.09      371.96     27.63 o 
  -8  -5   8       17.98       24.05      5.04 o 
  -7  -5   8      275.09      261.53     17.68 o 
  -6  -5   8      445.27      420.82     25.11 o 
  -5  -5   8      605.20      573.97     24.81 o 
  -4  -5   8     2040.63     2063.70    175.54 o 
  -3  -5   8      144.96      128.83      7.53 o 
  -2  -5   8       57.89       70.71      9.02 o 
  -1  -5   8     1189.53     1141.80     71.78 o 
   0  -5   8      265.27      231.71     17.99 o 
   1  -5   8     1037.09      966.28    102.11 o 
   2  -5   8      709.40      607.56     54.27 o 
   3  -5   8      198.88      196.20     11.74 o 
   4  -5   8      225.53      240.30     14.19 o 
   5  -5   8        0.04        1.80      2.38 o 
   6  -5   8        7.66        7.02      3.89 o 
   7  -5   8        8.33        7.27      4.21 o 
   8  -5   8        0.67        2.20      4.23 o 
   9  -5   8        6.82       11.17      8.70 o 
  10  -5   8       21.62       18.64     16.87 o 
 -12  -4   8        2.09        2.59      3.71 o 
 -11  -4   8        0.01        1.30      2.83 o 
 -10  -4   8       55.72       68.53      8.86 o 
  -9  -4   8        7.99        8.24      4.30 o 
  -8  -4   8      203.83      207.73     24.93 o 
  -7  -4   8      479.24      475.03     22.65 o 
  -6  -4   8      224.89      219.17     13.70 o 
  -5  -4   8        9.45       10.74      2.85 o 
  -4  -4   8        0.01       -0.12      0.83 o 
  -3  -4   8       25.21       40.17      4.32 o 
  -2  -4   8       59.81       73.78      5.24 o 
  -1  -4   8       79.30        2.87     19.19 o 
   0  -4   8     1211.16     1148.90     51.99 o 
   1  -4   8      118.46      108.68      7.59 o 
   2  -4   8      280.05      251.65     11.36 o 
   3  -4   8      222.90      203.97     11.41 o 
   4  -4   8      742.76      744.93     34.90 o 
   5  -4   8       61.15       69.37      7.30 o 
   6  -4   8       78.68      117.87     12.11 o 
   7  -4   8      226.79      302.81     23.43 o 
   8  -4   8      112.09      122.57     13.71 o 
   9  -4   8       94.18      136.56     17.35 o 
  10  -4   8       12.78       20.09     10.62 o 
 -12  -3   8        3.21        3.26      3.70 o 
 -11  -3   8      123.56      131.55     28.41 o 
 -10  -3   8      217.18      233.30     33.22 o 
  -9  -3   8        1.20        1.41      2.46 o 
  -8  -3   8      271.06      249.05     18.95 o 
  -7  -3   8       78.01       85.96      7.53 o 
  -6  -3   8     1222.20     1209.85     58.99 o 
  -5  -3   8      148.33      156.22      8.27 o 
  -4  -3   8      314.46      229.35     15.45 o 
  -3  -3   8      373.35      462.75     20.56 o 
  -2  -3   8     4428.85     4859.47    519.54 o 
  -1  -3   8       38.10       68.23      6.49 o 
   0  -3   8       97.71      108.26     11.70 o 
   1  -3   8       21.80       24.82      4.23 o 
   2  -3   8     1398.05     1353.48     59.76 o 
   3  -3   8       16.48       15.34      3.98 o 
   4  -3   8      891.29      792.48     41.27 o 
   5  -3   8       18.72       18.04      4.80 o 
   6  -3   8       17.92       21.10      6.83 o 
   7  -3   8       26.10       30.02      6.76 o 
   8  -3   8        8.78       12.11      7.28 o 
   9  -3   8       17.72       23.31      8.08 o 
  10  -3   8        3.52        4.34      9.31 o 
 -13  -2   8        0.01        0.06      3.12 o 
 -12  -2   8       35.90       36.33     11.24 o 
 -11  -2   8        7.90        4.02      3.21 o 
 -10  -2   8       95.95       86.22     14.95 o 
  -9  -2   8       56.88       52.43      6.82 o 
  -8  -2   8      477.23      488.23     39.50 o 
  -7  -2   8        0.09        1.86      2.27 o 
  -6  -2   8      467.75      431.14     19.48 o 
  -5  -2   8       37.08       36.76      4.23 o 
  -4  -2   8      225.29      247.50     10.31 o 
  -3  -2   8       42.98       49.08      4.74 o 
  -2  -2   8      510.83      543.94     70.02 o 
  -1  -2   8       61.26       63.79      5.68 o 
   0  -2   8      162.92      166.73     10.53 o 
   1  -2   8      283.08      256.82     15.20 o 
   2  -2   8      506.36      542.16     29.76 o 
   3  -2   8      262.01      234.61     16.15 o 
   4  -2   8      318.39      324.01     20.30 o 
   5  -2   8        0.18        0.51      1.78 o 
   6  -2   8      116.27      113.87     11.29 o 
   7  -2   8        1.86        1.04      2.91 o 
   8  -2   8      122.10      155.26     28.10 o 
   9  -2   8        4.48        8.13      6.85 o 
 -13  -1   8        0.08        0.88      2.67 o 
 -12  -1   8       65.60       46.96      9.64 o 
 -11  -1   8        7.78        5.65      3.47 o 
 -10  -1   8       15.95       14.98      4.31 o 
  -9  -1   8       41.50       42.53      6.98 o 
  -8  -1   8       46.30       37.32      5.52 o 
  -7  -1   8        0.84        0.96      1.90 o 
  -6  -1   8      151.20      156.79     11.62 o 
  -5  -1   8       57.03       67.94      4.91 o 
  -4  -1   8      873.23      949.76     62.17 o 
  -3  -1   8      189.96      212.88     18.35 o 
  -2  -1   8     2364.39     2415.82    234.88 o 
  -1  -1   8     1381.88     1655.22    158.66 o 
   0  -1   8     2141.87     1976.56    101.79 o 
   1  -1   8      322.42      342.04     21.56 o 
   2  -1   8      833.31      745.80     48.17 o 
   3  -1   8        3.39        9.45      3.83 o 
   4  -1   8      238.70      226.46     14.97 o 
   5  -1   8        6.52        4.62      3.27 o 
   6  -1   8      452.73      526.85     29.35 o 
   7  -1   8        2.70        2.53      2.69 o 
   8  -1   8      104.24      140.98     20.41 o 
   9  -1   8       10.34       12.94      5.42 o 
 -13   0   8       30.03       25.52      9.59 o 
 -12   0   8        1.55       -0.05      2.31 o 
 -11   0   8        6.57        6.32      4.13 o 
 -10   0   8       13.92       10.25      3.92 o 
  -9   0   8       38.14       32.81      5.36 o 
  -8   0   8      480.51      415.18     22.30 o 
  -7   0   8      241.86      220.79     17.80 o 
  -6   0   8      997.63     1025.20    107.26 o 
  -5   0   8      338.86      348.44     22.05 o 
  -4   0   8     1745.44     1852.69    152.82 o 
  -3   0   8      133.53      135.59      7.31 o 
  -2   0   8      299.93      257.83     14.61 o 
  -1   0   8       48.52       36.07     14.57 o 
   0   0   8      654.85      655.17     73.22 o 
   1   0   8       59.83       64.60      7.63 o 
   2   0   8       28.22       30.59      4.98 o 
   3   0   8        3.33        2.62      2.09 o 
   4   0   8        2.42        2.03      2.86 o 
   5   0   8       14.45       10.99      5.30 o 
   6   0   8        0.39       -0.26      3.09 o 
   7   0   8       45.31       56.26      9.35 o 
   8   0   8        9.99       12.85      6.84 o 
   9   0   8        2.13        2.57      5.13 o 
 -12   1   8        0.01        0.24      4.03 o 
 -11   1   8        5.34        4.97      3.47 o 
 -10   1   8        0.35        0.67      1.35 o 
  -9   1   8       26.93       20.90      5.54 o 
  -8   1   8      338.63      307.21     35.90 o 
  -7   1   8      163.61      182.03     29.14 o 
  -6   1   8        2.61        3.33      1.24 o 
  -5   1   8       11.85       11.69      1.78 o 
  -4   1   8       12.47       13.85      3.49 o 
  -3   1   8        0.13        6.37      2.09 o 
  -2   1   8      151.26      154.09     22.24 o 
  -1   1   8      101.91      108.27     12.73 o 
   0   1   8      746.82      701.84     45.19 o 
   1   1   8     1105.80      960.16     49.05 o 
   2   1   8     2280.29     2329.14    156.21 o 
   3   1   8     1196.91     1166.27     68.96 o 
   4   1   8      370.84      401.37     33.32 o 
   5   1   8       37.86       44.24      8.36 o 
   6   1   8      182.27      211.50     16.21 o 
   7   1   8       95.10      114.23     20.38 o 
   8   1   8      100.76      165.73     29.89 o 
   9   1   8        2.20        5.18      6.61 o 
 -12   2   8        3.02        2.36      4.08 o 
 -11   2   8      109.24       87.42     41.03 o 
 -10   2   8      328.52      285.36    212.88 o 
  -9   2   8     1308.48      890.61    122.17 o 
  -8   2   8      136.41      130.76     56.06 o 
  -7   2   8       88.12       72.35     20.15 o 
  -6   2   8      699.36      921.13     95.07 o 
  -5   2   8     2111.80     2739.42    281.10 o 
  -4   2   8     1670.71     2123.79    206.62 o 
  -3   2   8     1778.24       24.38   1086.46 o 
  -2   2   8       95.20      105.39      9.50 o 
  -1   2   8      323.42      338.98     24.74 o 
   0   2   8      930.21      765.73     57.70 o 
   1   2   8     1406.04     1310.53    115.63 o 
   2   2   8      691.62      667.00     44.54 o 
   3   2   8      565.43      535.64     37.43 o 
   4   2   8        0.93        1.70      3.84 o 
   5   2   8        6.28        5.27      2.67 o 
   6   2   8       21.15       25.19      7.52 o 
   7   2   8        6.25       10.30      5.79 o 
   8   2   8       10.69       19.15      9.64 o 
 -12   3   8        0.03        1.23      4.10 o 
 -11   3   8       19.60       17.96      7.60 o 
 -10   3   8       56.16       46.77     14.26 o 
  -9   3   8        2.36        3.16      4.66 o 
  -8   3   8        0.59       -0.69      2.60 o 
  -7   3   8        5.70        8.78      8.74 o 
  -6   3   8       60.30       77.48     19.14 o 
  -5   3   8       33.37       29.97      7.71 o 
  -4   3   8       17.63       22.96     11.29 o 
  -3   3   8      124.25      104.14     14.33 o 
  -2   3   8       26.84       25.25      4.18 o 
  -1   3   8       27.77       25.07      3.73 o 
   0   3   8       25.83       34.63      6.63 o 
   1   3   8     1677.96     1228.24     70.13 o 
   2   3   8        1.82        3.00      3.19 o 
   3   3   8      189.50      172.41     16.50 o 
   4   3   8      149.42      153.78     20.18 o 
   5   3   8      221.93      213.72     44.55 o 
   6   3   8      232.58      183.06     64.34 o 
   7   3   8        2.37        5.58      5.81 o 
   8   3   8       57.74       77.65     20.38 o 
 -12   4   8        0.05       -0.31      2.78 o 
 -11   4   8      108.82      107.33    103.05 o 
 -10   4   8       71.77       49.65     17.53 o 
  -9   4   8      116.07       90.49     89.70 o 
  -8   4   8        0.54        9.25     14.60 o 
  -7   4   8       96.49      165.01     29.91 o 
  -6   4   8       29.74       37.35     15.77 o 
  -5   4   8     1482.21     1518.19    146.17 o 
  -4   4   8      692.40      778.03     77.70 o 
  -3   4   8     1373.02     1420.73    130.45 o 
  -2   4   8      617.32      614.47    107.13 o 
  -1   4   8     1199.75     1173.06    140.37 o 
   0   4   8      286.80      219.36     21.92 o 
   1   4   8       76.85       53.11      8.54 o 
   2   4   8      481.46      532.45     34.30 o 
   3   4   8      628.78      694.46     61.27 o 
   4   4   8       43.32       47.89     10.88 o 
   5   4   8       45.74       48.29     11.33 o 
   6   4   8        7.06       24.85     14.42 o 
   7   4   8       16.82       12.68      8.69 o 
 -11   5   8       92.14       60.99    121.02 o 
 -10   5   8        8.56        9.50     14.32 o 
  -9   5   8       29.26       57.96     34.69 o 
  -8   5   8        8.35       10.02     11.10 o 
  -7   5   8       16.46       21.30     15.99 o 
  -6   5   8       46.11       60.34     20.46 o 
  -5   5   8        2.14        0.98      5.40 o 
  -4   5   8       58.27       74.96     17.46 o 
  -3   5   8       10.85       10.16      8.24 o 
  -2   5   8       22.63       20.17      3.46 o 
  -1   5   8        1.19        1.32      2.44 o 
   0   5   8        6.54        8.09      4.63 o 
   1   5   8      129.04       91.78     18.17 o 
   2   5   8        2.22        4.31      4.59 o 
   3   5   8       86.53       72.95     15.56 o 
   4   5   8        3.32        4.32      4.74 o 
   5   5   8       37.86       44.15      9.20 o 
   6   5   8       17.03       15.82      7.52 o 
   7   5   8      159.23      255.45     68.92 o 
 -11   6   8        8.92        8.67     13.11 o 
 -10   6   8        0.95        3.33     11.82 o 
  -9   6   8       36.81       62.21     37.42 o 
  -8   6   8       30.80       39.95     12.20 o 
  -7   6   8      684.42      876.41     97.91 o 
  -6   6   8      187.28      272.69     43.04 o 
  -5   6   8       63.79       83.58     19.49 o 
  -4   6   8       10.55       25.02     11.68 o 
  -3   6   8     1415.14     1430.49    124.40 o 
  -2   6   8       14.16       10.17      3.58 o 
  -1   6   8      222.15      194.51     42.40 o 
   0   6   8      120.72       87.13     17.96 o 
   1   6   8      198.74      140.88     24.64 o 
   2   6   8        6.53        5.06      4.08 o 
   3   6   8      522.60      538.79     39.72 o 
   4   6   8       52.50       58.35     12.44 o 
   5   6   8        3.65        4.10      5.23 o 
   6   6   8       55.77       53.34     15.26 o 
 -10   7   8        0.96        2.11     11.22 o 
  -9   7   8      139.28      400.00     88.36 o 
  -8   7   8      138.82      212.18     38.55 o 
  -7   7   8        7.80       11.17     13.67 o 
  -6   7   8       31.35       61.71     24.23 o 
  -5   7   8       76.03       99.82     21.64 o 
  -4   7   8        1.83        6.07      7.87 o 
  -3   7   8       67.56       66.49     15.26 o 
  -2   7   8        9.40        9.69      4.06 o 
  -1   7   8       40.41       28.86      9.11 o 
   0   7   8       26.94       20.63      5.19 o 
   1   7   8        1.34        2.18      3.02 o 
   2   7   8        0.06        0.75      2.84 o 
   3   7   8       94.25       99.36     19.54 o 
   4   7   8        6.67        8.32      5.07 o 
   5   7   8        6.14        6.62      4.86 o 
  -9   8   8        4.90       13.14     29.27 o 
  -8   8   8        1.00        2.28      9.27 o 
  -7   8   8        2.30        5.16     11.17 o 
  -6   8   8        4.77        6.83     14.63 o 
  -5   8   8       13.47       18.86     13.30 o 
  -4   8   8      320.33      366.81     33.82 o 
  -3   8   8       53.80       65.39     13.82 o 
  -2   8   8      119.00      163.16     22.58 o 
  -1   8   8      279.52      218.82     79.09 o 
   0   8   8       24.57       23.47      6.80 o 
   1   8   8      246.39      197.66     62.03 o 
   2   8   8        6.63        4.38      5.41 o 
   3   8   8        0.12       -0.75      3.71 o 
   4   8   8        6.60        3.71      3.56 o 
  -7   9   8       55.83      120.44     31.15 o 
  -6   9   8        1.01       -0.04      3.52 o 
  -5   9   8       20.95       30.11     14.35 o 
  -3   9   8        0.74        1.16      4.50 o 
   0   9   8        0.03        0.71      4.53 o 
   1   9   8       10.98        3.40      3.42 o 
   2   9   8        0.03       -0.30      2.89 o 
  -5  10   8        0.51        1.41      3.49 o 
  -4  10   8       12.69       17.99     10.67 o 
  -1  10   8        3.20       50.51     19.43 o 
   0  10   8      118.30      111.14     20.93 o 
  -4 -14   9        5.79        7.34     10.34 o 
  -3 -14   9       19.32       14.30     10.38 o 
  -2 -14   9        6.46        4.49      5.51 o 
  -1 -14   9      123.64      157.67     24.75 o 
   0 -14   9        1.11        1.40      5.86 o 
   1 -14   9      115.94      144.11     23.15 o 
   2 -14   9      366.93      357.59     33.81 o 
   3 -14   9       32.32       30.42     10.84 o 
  -6 -13   9        6.73        5.55      5.20 o 
  -5 -13   9        4.23        1.11      4.15 o 
  -4 -13   9       10.30       12.03     10.12 o 
  -3 -13   9       14.49       11.70      8.71 o 
  -2 -13   9        0.00       -1.03      3.90 o 
  -1 -13   9        2.90        3.31      5.92 o 
   0 -13   9        0.36        0.60      4.39 o 
   1 -13   9       28.96       32.29     10.80 o 
   2 -13   9       51.31       54.07     13.51 o 
   3 -13   9        7.03        9.08      8.32 o 
   4 -13   9       10.77        8.23      8.13 o 
   5 -13   9       63.24       58.37     23.30 o 
  -7 -12   9       66.36       54.10     28.65 o 
  -6 -12   9        3.23        3.61      5.73 o 
  -5 -12   9      135.30      104.06     48.29 o 
  -4 -12   9        4.98        4.80      5.40 o 
  -3 -12   9       40.75       36.96      7.01 o 
  -2 -12   9       17.48       19.14      8.95 o 
  -1 -12   9        3.13        1.65      4.57 o 
   0 -12   9      124.06      120.88     16.74 o 
   1 -12   9      232.80      232.11     25.22 o 
   2 -12   9      322.05      307.58     28.99 o 
   3 -12   9      430.99      482.11     45.05 o 
   4 -12   9       16.62       18.96      9.35 o 
   5 -12   9      116.51      115.00     17.63 o 
   6 -12   9        5.05        3.62     12.62 o 
  -8 -11   9      101.31      101.38     59.41 o 
  -7 -11   9        7.99        6.46      7.07 o 
  -6 -11   9        3.00        4.75      6.49 o 
  -5 -11   9      105.46       74.81     28.49 o 
  -4 -11   9        0.53        4.30      4.88 o 
  -3 -11   9       25.40       24.47     10.46 o 
  -2 -11   9      145.19      141.29     18.35 o 
  -1 -11   9      243.99      212.16     21.21 o 
   0 -11   9        4.44        3.39      5.43 o 
   1 -11   9       28.36       28.83      9.49 o 
   2 -11   9       18.23       21.60      8.51 o 
   3 -11   9        3.82        3.14      5.08 o 
   4 -11   9        3.04        4.08      4.78 o 
   5 -11   9        2.98        3.62      5.54 o 
   6 -11   9       33.10       20.15      7.19 o 
   7 -11   9        4.54        1.44      4.00 o 
  -9 -10   9       15.93       13.79      5.74 o 
  -8 -10   9        0.73        1.13      2.49 o 
  -7 -10   9      123.17      166.01     16.92 o 
  -6 -10   9       33.58       43.08      8.88 o 
  -5 -10   9      227.12      202.19     18.73 o 
  -4 -10   9      137.50       78.21     58.69 o 
  -3 -10   9       20.03       14.76      8.60 o 
  -2 -10   9      780.27      754.20     76.11 o 
  -1 -10   9      150.12      120.43     15.92 o 
   0 -10   9       12.93       13.21      4.80 o 
   1 -10   9       36.54       32.92      9.71 o 
   2 -10   9      147.36      141.78     14.34 o 
   3 -10   9       20.69       20.74      3.67 o 
   4 -10   9       94.32       99.33     11.72 o 
   5 -10   9      225.02      154.13     47.33 o 
   6 -10   9       85.53       73.82     18.26 o 
   7 -10   9       25.38       14.53      5.93 o 
   8 -10   9       31.02       12.40      6.88 o 
 -10  -9   9       30.90       30.87      6.44 o 
  -9  -9   9       16.02        9.44      3.80 o 
  -8  -9   9       32.72       30.90      5.43 o 
  -7  -9   9       61.05       58.37      6.08 o 
  -6  -9   9      507.92      516.56     33.48 o 
  -5  -9   9        0.88        1.62      2.15 o 
  -4  -9   9        8.30        5.28      1.96 o 
  -3  -9   9       35.18       35.47     10.45 o 
  -2  -9   9       30.59       27.81      5.80 o 
  -1  -9   9      190.60      177.34     18.20 o 
   0  -9   9      177.77      163.39     15.10 o 
   1  -9   9      117.98      107.57     14.33 o 
   2  -9   9        0.30        3.70      4.57 o 
   3  -9   9      113.24       31.18     39.80 o 
   4  -9   9        0.08        1.45      1.51 o 
   5  -9   9        6.90        6.47      2.97 o 
   6  -9   9        0.37        1.78      2.17 o 
   7  -9   9        0.17        1.04      1.92 o 
   8  -9   9        0.15       -0.31      2.28 o 
 -11  -8   9        5.34       14.83      7.12 o 
 -10  -8   9       26.42       29.09      6.81 o 
  -9  -8   9       31.93       32.32      6.45 o 
  -8  -8   9        1.87        3.00      2.75 o 
  -7  -8   9        0.11        0.44      1.47 o 
  -6  -8   9        6.38        3.85      2.06 o 
  -5  -8   9        1.67        3.50      2.04 o 
  -4  -8   9       46.71       49.96      4.84 o 
  -3  -8   9      348.39      333.80     28.82 o 
  -2  -8   9       29.76       26.35      5.14 o 
  -1  -8   9       30.85       34.10      9.33 o 
   0  -8   9      578.70      488.68     35.41 o 
   1  -8   9        4.16        6.71      5.28 o 
   2  -8   9      188.79      138.47     69.06 o 
   3  -8   9       22.56       32.92      4.12 o 
   4  -8   9      111.20      110.70      8.74 o 
   5  -8   9       12.99       13.70      3.95 o 
   6  -8   9       32.02       24.03      6.03 o 
   7  -8   9        9.19        8.69      4.58 o 
   8  -8   9      232.72      242.22     18.71 o 
 -11  -7   9        2.93        2.47      3.60 o 
 -10  -7   9       44.87       54.61      8.87 o 
  -9  -7   9       15.51       29.73      6.73 o 
  -8  -7   9        0.50        2.02      2.88 o 
  -7  -7   9      396.83      429.90     49.66 o 
  -6  -7   9      190.88      201.71     11.57 o 
  -5  -7   9       80.13       93.93      6.86 o 
  -4  -7   9     1672.17     1714.85     90.05 o 
  -3  -7   9       13.92       13.03      6.25 o 
  -2  -7   9     1519.46     1350.72     85.43 o 
  -1  -7   9       81.21       59.78      7.48 o 
   0  -7   9      589.10      516.55     32.92 o 
   1  -7   9       88.43       23.95     51.28 o 
   2  -7   9       28.91       23.40      3.99 o 
   3  -7   9       50.62       61.61      4.91 o 
   4  -7   9       80.99       92.34      7.93 o 
   5  -7   9        0.09        1.27      1.68 o 
   6  -7   9       51.05       49.04      6.53 o 
   7  -7   9        7.37        6.07      4.05 o 
   8  -7   9        1.71        3.07      3.78 o 
   9  -7   9        4.94        4.50      7.88 o 
 -12  -6   9        8.05        9.25      5.36 o 
 -11  -6   9        5.22        3.90      3.99 o 
 -10  -6   9        0.93        1.79      3.03 o 
  -9  -6   9       85.21       99.77     12.70 o 
  -8  -6   9        2.56        1.67      2.27 o 
  -7  -6   9       58.76       60.12      6.30 o 
  -6  -6   9       34.16       37.95      5.35 o 
  -5  -6   9       77.92       72.92      6.23 o 
  -4  -6   9       98.71      109.30      6.73 o 
  -3  -6   9      107.26      104.67      5.98 o 
  -2  -6   9       86.09       86.68     11.23 o 
  -1  -6   9       30.59       24.35      7.01 o 
   0  -6   9       10.03        8.72      3.24 o 
   1  -6   9        3.13        1.61      1.20 o 
   2  -6   9     2376.53     2235.75    158.20 o 
   3  -6   9      753.23      775.82     38.36 o 
   4  -6   9      171.61      208.10     16.33 o 
   5  -6   9        2.54        0.55      2.10 o 
   6  -6   9       66.48       72.65     10.01 o 
   7  -6   9       57.77       72.28     12.29 o 
   8  -6   9        6.47        9.07      6.89 o 
   9  -6   9       35.58       61.20     14.45 o 
 -12  -5   9       32.38       34.45     11.68 o 
 -11  -5   9       41.19       40.38      7.78 o 
 -10  -5   9        5.84        5.65      3.52 o 
  -9  -5   9      231.11      244.17     18.20 o 
  -8  -5   9      676.62      675.01     37.46 o 
  -7  -5   9      385.46      387.79     30.51 o 
  -6  -5   9      475.22      446.47     21.40 o 
  -5  -5   9      366.62      382.24     24.60 o 
  -4  -5   9       33.44       31.58      3.59 o 
  -3  -5   9      550.63      537.33     25.31 o 
  -2  -5   9      552.38      515.39     17.94 o 
  -1  -5   9     2471.78     2554.83    163.10 o 
   0  -5   9     1505.90     1508.65    142.78 o 
   1  -5   9     1244.57     1159.05     63.28 o 
   2  -5   9      757.56      715.74     31.46 o 
   3  -5   9        3.52       13.90      3.62 o 
   4  -5   9       85.72       68.24      6.12 o 
   5  -5   9      105.41      123.02     11.89 o 
   6  -5   9       24.80       24.65      6.27 o 
   7  -5   9       27.88       30.95      6.86 o 
   8  -5   9        3.97        4.51      4.85 o 
   9  -5   9        1.04        1.51      5.01 o 
 -12  -4   9        4.90        5.64      4.54 o 
 -11  -4   9      247.73      296.63     72.19 o 
 -10  -4   9      298.16      339.18     45.51 o 
  -9  -4   9       10.30        7.46      3.52 o 
  -8  -4   9       45.50       39.89      5.93 o 
  -7  -4   9       67.27       62.97      6.19 o 
  -6  -4   9       51.44       59.84      5.79 o 
  -5  -4   9       98.18       83.76      6.07 o 
  -4  -4   9      149.05      161.62     10.06 o 
  -3  -4   9        0.07        0.92      1.69 o 
  -2  -4   9       47.22       52.21      5.00 o 
  -1  -4   9       95.84      102.98      5.27 o 
   0  -4   9       32.95       31.97      4.74 o 
   1  -4   9       72.14       54.76      6.18 o 
   2  -4   9       55.29       54.70      4.59 o 
   3  -4   9        5.37        9.15      3.22 o 
   4  -4   9      406.87      404.45     22.28 o 
   5  -4   9      284.81      301.81     18.01 o 
   6  -4   9      261.15      257.53     22.54 o 
   7  -4   9      138.94      157.45     14.81 o 
   8  -4   9       78.01       81.94     11.08 o 
   9  -4   9        0.05       -0.01      3.18 o 
 -12  -3   9        4.50        3.37      3.42 o 
 -11  -3   9        0.25        1.15      2.60 o 
 -10  -3   9      286.24      223.94     25.84 o 
  -9  -3   9      122.59       99.10     10.68 o 
  -8  -3   9      156.31      141.49     11.00 o 
  -7  -3   9      101.39       96.85      7.34 o 
  -6  -3   9      106.80      102.98      7.64 o 
  -5  -3   9     1072.31      970.85     69.55 o 
  -4  -3   9        2.66        3.38      2.19 o 
  -3  -3   9      376.42      368.52     23.32 o 
  -2  -3   9      564.99      611.68     53.08 o 
  -1  -3   9       76.21       85.74      8.06 o 
   0  -3   9       93.32       86.25      6.73 o 
   1  -3   9     3591.12     3462.68    200.84 o 
   2  -3   9       38.30       26.85      3.81 o 
   3  -3   9      715.31      680.44     31.32 o 
   4  -3   9      557.01      553.68     44.05 o 
   5  -3   9       86.68       95.90      9.57 o 
   6  -3   9        0.37        1.45      3.15 o 
   7  -3   9       25.29       27.24      6.06 o 
   8  -3   9        4.18        7.63      5.53 o 
   9  -3   9       28.23       40.84     13.12 o 
 -12  -2   9        5.01        3.48      3.20 o 
 -11  -2   9        2.68        2.70      3.23 o 
 -10  -2   9      455.37      411.72     75.40 o 
  -9  -2   9      680.79      652.77     72.21 o 
  -8  -2   9      129.66      113.83      9.21 o 
  -7  -2   9      104.47      105.31      9.39 o 
  -6  -2   9       88.55       89.92      8.29 o 
  -5  -2   9      386.49      375.09     24.75 o 
  -4  -2   9      190.14      202.35     11.00 o 
  -3  -2   9      134.16      149.42     10.85 o 
  -2  -2   9      100.89       97.07      6.29 o 
  -1  -2   9      589.17      509.53     68.53 o 
   0  -2   9       63.78       52.23      5.45 o 
   1  -2   9       21.54       22.19      4.91 o 
   2  -2   9       46.42       49.18      6.88 o 
   3  -2   9      201.76      194.38     18.62 o 
   4  -2   9        7.99       13.34      4.63 o 
   5  -2   9       67.04       63.35      8.08 o 
   6  -2   9        0.17        3.44      3.53 o 
   7  -2   9       31.08       39.98      8.26 o 
   8  -2   9        4.77        4.20      4.25 o 
   9  -2   9       56.35      102.71     17.25 o 
 -12  -1   9        0.11       -0.40      1.91 o 
 -11  -1   9       12.88        7.09      3.46 o 
 -10  -1   9       13.00       11.94      4.81 o 
  -9  -1   9        3.43        2.21      1.97 o 
  -8  -1   9       27.87       28.11      4.66 o 
  -7  -1   9        0.68        0.39      1.42 o 
  -6  -1   9      240.18      253.02     22.93 o 
  -5  -1   9      741.56      794.00     37.71 o 
  -4  -1   9      207.18      210.72     12.03 o 
  -3  -1   9     1446.45     1591.50    121.64 o 
  -2  -1   9      132.47      142.69     16.23 o 
  -1  -1   9     1072.70     1066.33     90.54 o 
   0  -1   9       83.99      102.96      9.19 o 
   1  -1   9      328.73      311.05     20.63 o 
   2  -1   9      228.91      223.93     17.06 o 
   3  -1   9     1188.76     1115.87     52.36 o 
   4  -1   9       94.46       92.95      9.70 o 
   5  -1   9     2171.37     2579.13    146.53 o 
   6  -1   9        7.49        9.63      4.97 o 
   7  -1   9       44.27       70.95     11.00 o 
   8  -1   9       28.61       42.99     10.56 o 
   9  -1   9        0.59        2.30      4.25 o 
 -12   0   9       25.16       22.89     15.54 o 
 -11   0   9       19.20       14.86      4.91 o 
 -10   0   9        0.11        0.96      1.87 o 
  -9   0   9       31.34       26.39      5.55 o 
  -8   0   9      275.88      249.15     26.03 o 
  -7   0   9     6529.49     6672.02    862.42 o 
  -6   0   9      388.22      383.73     30.32 o 
  -5   0   9      128.55      122.56      7.98 o 
  -4   0   9      173.63      177.65      9.63 o 
  -3   0   9       46.96       42.33      4.76 o 
  -2   0   9        5.02        8.70      2.78 o 
  -1   0   9       62.91       65.07      6.22 o 
   0   0   9       72.10       71.23      8.05 o 
   1   0   9     1155.49     1081.94     57.74 o 
   2   0   9       56.02       51.60      8.81 o 
   3   0   9      402.84      391.90     27.40 o 
   4   0   9      132.51      144.97     10.22 o 
   5   0   9      257.81      314.18     22.55 o 
   6   0   9       11.38       13.53      5.46 o 
   7   0   9        1.48        1.16      4.52 o 
   8   0   9        0.17        1.11      2.93 o 
 -12   1   9       17.63       12.84     10.26 o 
 -11   1   9        0.32        0.45      2.28 o 
 -10   1   9       30.73       24.12     13.22 o 
  -9   1   9        0.05        0.64      2.10 o 
  -8   1   9        0.29        0.61      1.03 o 
  -7   1   9      123.13      121.80     17.27 o 
  -6   1   9       43.53       44.14      3.52 o 
  -5   1   9       14.77       20.00      2.28 o 
  -4   1   9        2.94        1.41      2.16 o 
  -3   1   9      218.60      232.55     16.48 o 
  -2   1   9      906.91     1014.66    102.59 o 
  -1   1   9     1371.97     1340.54     69.01 o 
   0   1   9      408.21      385.03     39.47 o 
   1   1   9      663.69      624.39     73.82 o 
   2   1   9      136.78      152.67     14.60 o 
   3   1   9      111.49      101.64     13.36 o 
   4   1   9      608.68      645.13     44.37 o 
   5   1   9      133.45      134.71     13.60 o 
   6   1   9        0.04        1.12      3.47 o 
   7   1   9      162.08      221.41     56.73 o 
   8   1   9        0.13       -0.26      3.47 o 
 -12   2   9       72.30       81.18     42.10 o 
 -11   2   9        4.28        5.62      5.34 o 
 -10   2   9       83.45       76.54     26.57 o 
  -9   2   9      121.10      109.05     38.02 o 
  -8   2   9      246.32      205.01    130.55 o 
  -7   2   9      296.67      323.81     39.24 o 
  -6   2   9      984.57     1311.31    118.81 o 
  -5   2   9     1147.21     1464.84    129.01 o 
  -4   2   9      385.76      516.24     43.56 o 
  -3   2   9      359.04      117.74    171.27 o 
  -2   2   9      470.56      545.30     34.19 o 
  -1   2   9        0.45        0.97      2.24 o 
   0   2   9       47.35       42.99      7.75 o 
   1   2   9      200.12      153.47     13.03 o 
   2   2   9       73.42       64.96      9.79 o 
   3   2   9      145.60      136.02     15.13 o 
   4   2   9        1.01        1.14      3.41 o 
   5   2   9      193.88      181.78     28.01 o 
   6   2   9        8.69        8.69      4.75 o 
   7   2   9        0.11        0.93      2.71 o 
   8   2   9        0.38        0.62      2.29 o 
 -12   3   9        4.30        2.19      3.79 o 
 -11   3   9       13.26       14.13     15.42 o 
 -10   3   9       19.28       15.43      7.60 o 
  -9   3   9       26.30       19.49     20.89 o 
  -8   3   9       29.82       56.92     23.82 o 
  -7   3   9       17.43       19.09     13.43 o 
  -6   3   9      113.21      143.16     26.46 o 
  -5   3   9        7.62        7.27      8.12 o 
  -4   3   9        4.70        5.54      7.47 o 
  -3   3   9        4.12        1.86      2.67 o 
  -2   3   9       58.78       47.43     16.53 o 
  -1   3   9        0.40        1.11      1.90 o 
   0   3   9        1.68        1.02      2.48 o 
   1   3   9       51.29       47.90      7.37 o 
   2   3   9      322.57      260.13     23.44 o 
   3   3   9       51.48       38.45      8.29 o 
   4   3   9      151.52      145.64     25.51 o 
   5   3   9       50.88       46.72     10.10 o 
   6   3   9        2.74        1.24      5.47 o 
   7   3   9       39.67       42.86     16.91 o 
 -11   4   9        5.81        4.93      4.76 o 
 -10   4   9       41.45       65.22     25.55 o 
  -9   4   9        1.95        2.63     14.45 o 
  -8   4   9      217.51      260.19     37.99 o 
  -7   4   9      206.62      267.45     42.62 o 
  -6   4   9       67.65       86.91     14.98 o 
  -5   4   9       47.44       60.71     17.39 o 
  -4   4   9      471.69      465.09     44.87 o 
  -3   4   9      204.34      139.21     26.25 o 
  -2   4   9      110.50      102.32      6.87 o 
  -1   4   9       41.36       39.59      6.71 o 
   0   4   9     1727.66     1599.80     96.91 o 
   1   4   9        8.80       10.84      4.81 o 
   2   4   9       32.87       33.55      8.33 o 
   3   4   9       28.50       26.54      8.11 o 
   4   4   9       10.50        7.58      6.34 o 
   5   4   9       90.61      108.81     21.94 o 
   6   4   9       89.16       79.09     16.02 o 
   7   4   9       13.23        9.64      9.37 o 
 -11   5   9        7.00       10.45      8.11 o 
 -10   5   9        1.76        3.23     11.25 o 
  -9   5   9       28.78       84.12     38.76 o 
  -8   5   9       69.67       90.14     24.16 o 
  -7   5   9       62.81       89.93     24.83 o 
  -6   5   9      349.70      494.22     62.91 o 
  -5   5   9        6.24        9.72     10.03 o 
  -4   5   9      136.89      134.26     19.62 o 
  -3   5   9      117.08      121.60     20.11 o 
  -2   5   9       90.61       53.20     18.53 o 
  -1   5   9      113.33       76.35     14.57 o 
   0   5   9       11.67        6.39      3.56 o 
   1   5   9       47.65       38.47      6.48 o 
   2   5   9        0.34        0.60      2.58 o 
   3   5   9       10.96       12.02      5.73 o 
   4   5   9      127.10      135.67     30.03 o 
   5   5   9        0.06        0.85      3.85 o 
   6   5   9       38.86       36.82     16.53 o 
 -10   6   9       30.45      102.10     57.93 o 
  -9   6   9       24.76       53.46     23.40 o 
  -8   6   9       33.30       50.21     21.54 o 
  -7   6   9      262.52      366.65     54.45 o 
  -6   6   9      276.58      408.17     58.17 o 
  -5   6   9       31.95       39.27     15.25 o 
  -4   6   9       42.31       60.03     15.76 o 
  -3   6   9        6.13        5.38      4.26 o 
  -2   6   9      283.57      244.79     29.83 o 
  -1   6   9        0.01        0.36      1.20 o 
   0   6   9       90.73       67.12     14.49 o 
   1   6   9        1.47        3.33      3.13 o 
   2   6   9      385.21      337.55     86.51 o 
   3   6   9      382.67      373.63     63.36 o 
   4   6   9        2.58        3.70      5.63 o 
   5   6   9       11.95       12.47      9.00 o 
  -9   7   9        2.49       -2.70     18.36 o 
  -8   7   9       33.65       58.65     32.24 o 
  -7   7   9      100.91      170.69     24.85 o 
  -6   7   9        1.43        3.44     11.87 o 
  -5   7   9        0.00        0.23      4.61 o 
  -4   7   9       36.47       39.56     13.53 o 
  -3   7   9       26.02       29.42     11.24 o 
  -2   7   9       26.58       24.77      5.64 o 
  -1   7   9        0.02        0.72      1.38 o 
   0   7   9       13.55        8.01      4.81 o 
   1   7   9      180.82      137.04     53.53 o 
   2   7   9       18.08       10.46      7.00 o 
   3   7   9        0.23       -0.73      3.84 o 
   4   7   9        0.02       -0.25      2.51 o 
  -8   8   9        3.37        8.82     19.68 o 
  -7   8   9       13.64       26.79     11.19 o 
  -6   8   9       15.16       49.71     28.33 o 
  -5   8   9       46.00       71.47     21.09 o 
  -4   8   9       22.83       20.03      7.17 o 
  -3   8   9       27.32       30.87      7.57 o 
  -2   8   9        1.26        1.02      4.02 o 
  -1   8   9       32.19       36.30     18.02 o 
   0   8   9        0.25        0.11      2.15 o 
   1   8   9       12.89        9.84      4.77 o 
   2   8   9       26.11       26.70     10.16 o 
  -6   9   9        3.77       23.09     24.40 o 
  -5   9   9      157.06      231.21     33.78 o 
  -2   9   9        0.05       -0.70      6.62 o 
  -1   9   9        1.27        2.25      7.80 o 
   0   9   9       12.89        9.52      8.71 o 
  -4 -14  10       36.37       37.29     10.66 o 
  -3 -14  10       66.92       68.01     14.71 o 
  -2 -14  10      104.16       85.73     14.35 o 
  -1 -14  10       11.58       10.23     10.03 o 
   0 -14  10       35.29       49.69     16.01 o 
   1 -14  10       54.48       64.59     17.21 o 
   2 -14  10      153.21      137.15     19.40 o 
   3 -14  10        1.33        2.11      5.74 o 
  -6 -13  10       11.97        2.33      6.64 o 
  -5 -13  10        4.94        3.68      5.89 o 
  -4 -13  10       68.75       74.87     17.09 o 
  -3 -13  10        1.12        0.77      3.85 o 
  -2 -13  10       19.38       17.26     10.01 o 
  -1 -13  10       70.18       72.33     17.32 o 
   0 -13  10        0.51        0.92      5.32 o 
   1 -13  10       43.17       48.58     13.69 o 
   2 -13  10        4.12        2.31      5.61 o 
   3 -13  10       77.82       84.27     17.06 o 
   4 -13  10        0.02        1.41      4.80 o 
  -7 -12  10       17.98       13.42      8.95 o 
  -6 -12  10        0.17        0.39      2.78 o 
  -5 -12  10      147.32      157.47     20.84 o 
  -4 -12  10       40.83       43.57     13.30 o 
  -3 -12  10       31.11       40.14     12.73 o 
  -2 -12  10       56.78       53.30      9.64 o 
  -1 -12  10        0.79        0.61      3.47 o 
   0 -12  10      690.01      652.24     84.53 o 
   1 -12  10      106.67      102.54     17.36 o 
   2 -12  10      112.03      109.97     17.48 o 
   3 -12  10       44.88       49.49     13.50 o 
   4 -12  10       31.35       32.93     11.68 o 
   5 -12  10       14.68       13.23      5.73 o 
   6 -12  10        0.02        0.75      9.47 o 
  -8 -11  10        0.51       -0.99      4.75 o 
  -7 -11  10        0.40        0.78      4.14 o 
  -6 -11  10        7.20        1.74      3.92 o 
  -5 -11  10        0.44        0.78      3.37 o 
  -4 -11  10      111.35       88.93     15.20 o 
  -3 -11  10      182.08      191.44     23.75 o 
  -2 -11  10       15.33       13.83      8.28 o 
  -1 -11  10      244.86      223.47     19.87 o 
   0 -11  10       54.46       46.59     11.99 o 
   1 -11  10       50.03       52.16     12.91 o 
   2 -11  10        1.16        1.97      4.44 o 
   3 -11  10       77.28       82.95     14.84 o 
   4 -11  10       48.96       44.27     12.52 o 
   5 -11  10       11.68       13.38      7.06 o 
   6 -11  10        0.63       -0.19      2.63 o 
  -9 -10  10        0.27        0.67      4.71 o 
  -8 -10  10        4.50        4.13      4.15 o 
  -7 -10  10        7.51        5.22      6.56 o 
  -6 -10  10       38.80       37.63      9.63 o 
  -5 -10  10       20.54        9.76     10.66 o 
  -4 -10  10       16.85       14.40      8.99 o 
  -3 -10  10       35.50       39.48     11.58 o 
  -2 -10  10        1.49        4.35      5.35 o 
  -1 -10  10      207.36      193.24     18.54 o 
   0 -10  10      107.01       86.68     15.01 o 
   1 -10  10       77.55       78.60     13.39 o 
   2 -10  10       14.77       11.76      4.94 o 
   3 -10  10      136.18      118.87     14.60 o 
   4 -10  10       82.12       57.38     11.70 o 
   5 -10  10      308.08      372.27     78.64 o 
   6 -10  10      241.71      319.17     56.82 o 
   7 -10  10       13.83       17.24     13.50 o 
 -10  -9  10       29.12       24.78      5.63 o 
  -9  -9  10        0.47        0.42      1.86 o 
  -8  -9  10        8.72       11.17      4.17 o 
  -7  -9  10      159.60      191.87     22.78 o 
  -6  -9  10        1.64        2.09      1.72 o 
  -5  -9  10      550.74      537.90     45.85 o 
  -4  -9  10      253.47      245.51     25.19 o 
  -3  -9  10        2.77        4.04      5.89 o 
  -2  -9  10        3.72        4.00      5.33 o 
  -1  -9  10      196.72      160.99     18.67 o 
   0  -9  10       30.15       31.30      9.44 o 
   1  -9  10      187.21      172.23     19.17 o 
   2  -9  10       92.03       88.94     13.95 o 
   3  -9  10      383.32      228.21    123.63 o 
   4  -9  10        2.44        4.52      2.14 o 
   5  -9  10       26.51       21.02      4.00 o 
   6  -9  10       33.69       23.42      4.46 o 
   7  -9  10        5.96        5.83      4.43 o 
   8  -9  10       10.26       12.44      6.78 o 
 -11  -8  10        2.83        4.29      4.48 o 
 -10  -8  10       14.12       15.00      5.26 o 
  -9  -8  10       28.71       32.04      6.09 o 
  -8  -8  10        4.88        4.55      3.24 o 
  -7  -8  10        0.33        1.13      1.92 o 
  -6  -8  10      337.78      311.08     28.14 o 
  -5  -8  10        7.60        5.68      1.70 o 
  -4  -8  10        0.19        1.67      4.44 o 
  -3  -8  10      107.27       83.28      9.36 o 
  -2  -8  10       88.09       76.40      9.80 o 
  -1  -8  10      160.07      156.15     17.67 o 
   0  -8  10      283.32      264.10     20.41 o 
   1  -8  10     1058.45      952.97     62.24 o 
   2  -8  10       79.70       51.67     11.69 o 
   3  -8  10       46.82       49.00      4.54 o 
   4  -8  10       26.33       23.90      4.25 o 
   5  -8  10      535.75      610.11     34.20 o 
   6  -8  10        6.12        6.17      3.70 o 
   7  -8  10      297.02      364.63     26.74 o 
   8  -8  10       16.96       16.99      6.87 o 
 -11  -7  10       19.95       30.08      8.02 o 
 -10  -7  10       40.52       50.70      7.97 o 
  -9  -7  10        3.86        3.57      2.94 o 
  -8  -7  10       52.78       61.16      6.89 o 
  -7  -7  10      456.08      483.23     43.46 o 
  -6  -7  10       13.57       17.20      2.77 o 
  -5  -7  10      714.74      652.61     33.23 o 
  -4  -7  10      593.35      615.52     34.62 o 
  -3  -7  10     2172.40     2153.62    238.58 o 
  -2  -7  10       73.54       75.17     12.51 o 
  -1  -7  10       91.57       85.33     12.72 o 
   0  -7  10      350.59      289.85     21.56 o 
   1  -7  10      575.48      575.86     53.68 o 
   2  -7  10        2.57        0.61      1.85 o 
   3  -7  10      626.94      709.30     34.18 o 
   4  -7  10       63.06       54.26      5.56 o 
   5  -7  10      264.06      253.24     19.84 o 
   6  -7  10        8.75       12.64      5.49 o 
   7  -7  10        6.65        7.57      4.88 o 
   8  -7  10        0.45        0.89      2.73 o 
 -11  -6  10       36.67       35.82      7.94 o 
 -10  -6  10        0.02        0.59      2.12 o 
  -9  -6  10       47.27       39.50      6.48 o 
  -8  -6  10        0.84        3.71      2.96 o 
  -7  -6  10      151.31      143.21     13.04 o 
  -6  -6  10      205.98      197.77     14.35 o 
  -5  -6  10        5.81        2.43      1.80 o 
  -4  -6  10       61.27       63.64      6.17 o 
  -3  -6  10       76.72       75.34      4.87 o 
  -2  -6  10        0.94        2.14      4.08 o 
  -1  -6  10      261.12      217.47     16.46 o 
   0  -6  10       71.69       18.61     29.43 o 
   1  -6  10        0.11        0.69      2.29 o 
   2  -6  10      167.94      172.83     13.91 o 
   3  -6  10      405.53      396.46     31.41 o 
   4  -6  10       80.66       77.71      7.64 o 
   5  -6  10      164.17      159.90     15.65 o 
   6  -6  10      145.80      144.16     15.33 o 
   7  -6  10      111.81      124.30     26.21 o 
   8  -6  10       19.14       25.43      7.36 o 
 -12  -5  10        0.31        1.15      2.59 o 
 -11  -5  10       41.93       37.81      8.98 o 
 -10  -5  10       30.61       33.11      6.34 o 
  -9  -5  10        4.62        6.32      3.50 o 
  -8  -5  10      422.00      395.36     40.09 o 
  -7  -5  10       23.24       17.75      3.85 o 
  -6  -5  10      166.41      137.94      8.45 o 
  -5  -5  10       51.54       56.47      4.57 o 
  -4  -5  10      594.79      556.66     26.71 o 
  -3  -5  10      429.24      406.73     19.86 o 
  -2  -5  10     1835.84     1940.47    180.58 o 
  -1  -5  10     2116.01     2098.54    307.67 o 
   0  -5  10      139.82      134.59     15.57 o 
   1  -5  10      372.50      335.85     33.77 o 
   2  -5  10      114.36      105.36      9.29 o 
   3  -5  10      234.89      224.93     16.61 o 
   4  -5  10       81.59       83.80      7.12 o 
   5  -5  10       13.87       12.50      3.80 o 
   6  -5  10      217.73      246.36     21.60 o 
   7  -5  10       66.99       66.61      8.83 o 
   8  -5  10       12.84       14.91      5.89 o 
   9  -5  10       23.41       20.83     13.36 o 
 -12  -4  10      227.20      247.97     78.89 o 
 -11  -4  10       49.50       46.54      8.36 o 
 -10  -4  10       14.39       13.59      4.60 o 
  -9  -4  10       75.83       58.25      6.29 o 
  -8  -4  10      137.66      122.45      9.93 o 
  -7  -4  10      224.96      216.69     20.84 o 
  -6  -4  10      402.07      374.76     18.97 o 
  -5  -4  10      200.76      204.09      9.89 o 
  -4  -4  10      569.43      588.12     40.31 o 
  -3  -4  10      102.17      102.35      7.14 o 
  -2  -4  10       91.29      102.58      5.48 o 
  -1  -4  10      496.46      477.94     19.15 o 
   0  -4  10       87.35       80.68      6.87 o 
   1  -4  10        1.22        3.59      2.15 o 
   2  -4  10      223.50      212.99     14.84 o 
   3  -4  10      216.58      206.82     17.46 o 
   4  -4  10       21.42       24.39      4.81 o 
   5  -4  10        0.20       -0.06      2.66 o 
   6  -4  10       48.58       48.93      8.93 o 
   7  -4  10       37.18       51.44     11.09 o 
   8  -4  10        6.85       10.20      7.77 o 
   9  -4  10        3.38        2.26      5.83 o 
 -12  -3  10        6.74        9.56      5.56 o 
 -11  -3  10        0.35        1.79      2.54 o 
 -10  -3  10        1.32        1.84      2.63 o 
  -9  -3  10       17.09       15.31      4.11 o 
  -8  -3  10       14.57       14.33      3.78 o 
  -7  -3  10        7.95        6.82      3.05 o 
  -6  -3  10      275.91      262.61     11.95 o 
  -5  -3  10       76.41       83.38      8.65 o 
  -4  -3  10      166.95      178.30     10.94 o 
  -3  -3  10       64.90       68.97      5.94 o 
  -2  -3  10      358.09      346.11     19.41 o 
  -1  -3  10        5.50       11.40      3.42 o 
   0  -3  10     4389.00     4390.33    274.63 o 
   1  -3  10      629.35      561.87     30.18 o 
   2  -3  10      294.92      264.58     30.82 o 
   3  -3  10      974.18     1042.74     61.37 o 
   4  -3  10       55.45       53.33      7.14 o 
   5  -3  10        0.01        2.79      2.63 o 
   6  -3  10        2.13        2.86      3.66 o 
   7  -3  10      156.93      193.94     18.77 o 
   8  -3  10       86.10      100.10     17.41 o 
 -12  -2  10       27.19       25.69      4.79 o 
 -11  -2  10        7.69        9.97      3.97 o 
 -10  -2  10      752.02      613.78    102.73 o 
  -9  -2  10      384.19      331.18     45.27 o 
  -8  -2  10        6.54        5.81      3.06 o 
  -7  -2  10        3.00        1.86      1.52 o 
  -6  -2  10      186.05      177.82     15.95 o 
  -5  -2  10      508.30      527.45     25.67 o 
  -4  -2  10     3269.20     3794.17    267.20 o 
  -3  -2  10       34.91       44.16      5.64 o 
  -2  -2  10      477.48      503.05     44.85 o 
  -1  -2  10       91.78       87.34      7.22 o 
   0  -2  10     1434.25     1220.93     83.88 o 
   1  -2  10      362.50      370.65     27.91 o 
   2  -2  10      155.58      141.28     13.12 o 
   3  -2  10      418.54      400.88     47.46 o 
   4  -2  10        9.63        8.42      3.98 o 
   5  -2  10       26.47       29.45      6.26 o 
   6  -2  10       16.02       25.15      7.33 o 
   7  -2  10       49.13       67.76     11.16 o 
   8  -2  10       17.68       30.74      9.63 o 
 -12  -1  10       11.31        8.32      6.14 o 
 -11  -1  10       24.91       17.39      4.55 o 
 -10  -1  10       27.59       25.72      7.07 o 
  -9  -1  10       61.28       51.68     12.01 o 
  -8  -1  10       46.03       38.84      6.35 o 
  -7  -1  10       23.63       22.59      4.46 o 
  -6  -1  10      393.69      413.45     21.11 o 
  -5  -1  10      142.32      159.76     10.14 o 
  -4  -1  10      326.97      334.93     17.30 o 
  -3  -1  10        5.90        8.17      2.84 o 
  -2  -1  10      377.99      386.71     25.92 o 
  -1  -1  10        3.52        9.51      4.12 o 
   0  -1  10      477.78      441.24     54.73 o 
   1  -1  10       34.20       41.34      7.13 o 
   2  -1  10     3039.85     3012.09    187.99 o 
   3  -1  10      249.19      242.83     25.02 o 
   4  -1  10      251.62      259.75     26.87 o 
   5  -1  10      211.55      276.09     22.28 o 
   6  -1  10        6.76        9.72      5.04 o 
   7  -1  10        0.75        1.11      3.45 o 
   8  -1  10        5.81        7.92      7.01 o 
 -12   0  10       17.50       11.23      8.85 o 
 -11   0  10       10.23        7.22      4.99 o 
 -10   0  10      210.96      140.83     16.75 o 
  -9   0  10      126.88      110.96     15.25 o 
  -8   0  10     1199.76     1002.45    106.91 o 
  -7   0  10      400.37      392.44     55.65 o 
  -6   0  10      370.59      439.67     25.66 o 
  -5   0  10        9.54       17.10      3.26 o 
  -4   0  10      486.19      521.97     24.98 o 
  -3   0  10       40.60       36.51      7.20 o 
  -2   0  10     4087.53     4928.32    352.78 o 
  -1   0  10      215.54      211.14     23.47 o 
   0   0  10       93.13       84.37      9.16 o 
   1   0  10      132.42      115.84     11.85 o 
   2   0  10      617.35      640.37     48.55 o 
   3   0  10       63.95       62.69      8.34 o 
   4   0  10      207.36      216.68     38.52 o 
   5   0  10        9.96        9.39      4.33 o 
   6   0  10       14.21       24.19      6.87 o 
   7   0  10       10.47       14.36      8.48 o 
   8   0  10        0.02        1.54      3.70 o 
 -12   1  10        1.03        0.81      3.17 o 
 -11   1  10       77.84       64.29     27.27 o 
 -10   1  10       59.46       54.83     45.52 o 
  -9   1  10        1.71        3.35      2.91 o 
  -8   1  10       43.55       33.17      8.31 o 
  -7   1  10       26.10       35.05      8.27 o 
  -6   1  10        7.20        7.80      1.36 o 
  -5   1  10       94.69      103.70      5.38 o 
  -4   1  10      177.14      187.20     27.87 o 
  -3   1  10        0.03        1.49      1.69 o 
  -2   1  10       51.33       50.15      6.91 o 
  -1   1  10        0.52        0.56      1.91 o 
   0   1  10      123.79      118.55     11.25 o 
   1   1  10      192.05      189.27     16.24 o 
   2   1  10       72.17       57.32      9.90 o 
   3   1  10      332.13      308.01     25.64 o 
   4   1  10      422.33      411.00     27.64 o 
   5   1  10        5.03        5.12      5.14 o 
   6   1  10       10.53        7.87      5.42 o 
   7   1  10       44.93       58.51     12.97 o 
 -12   2  10       17.31       11.80      6.66 o 
 -11   2  10        3.63        5.13      5.55 o 
 -10   2  10       47.03       35.84     17.57 o 
  -9   2  10       17.28       13.63     17.00 o 
  -8   2  10       65.48      110.75     31.78 o 
  -7   2  10      569.69      790.75     86.05 o 
  -6   2  10      206.46      306.94     41.01 o 
  -5   2  10       85.57       87.03     18.95 o 
  -4   2  10       32.33       18.38      5.07 o 
  -3   2  10      927.19      960.71     46.11 o 
  -2   2  10      359.05      371.66     82.70 o 
  -1   2  10      279.49      267.60     45.82 o 
   0   2  10      400.40      357.85     24.02 o 
   1   2  10      390.28      343.56     24.02 o 
   2   2  10       14.15       11.22      6.10 o 
   3   2  10      152.03      162.66     18.31 o 
   4   2  10      298.41      304.66     39.95 o 
   5   2  10        0.29        0.66      2.41 o 
   6   2  10       35.69       36.78     10.30 o 
   7   2  10       84.33       86.35     37.53 o 
 -12   3  10        1.03        1.00      3.94 o 
 -11   3  10        3.63        1.69      3.72 o 
 -10   3  10       19.66       34.42     21.93 o 
  -9   3  10      299.06      650.11    101.27 o 
  -8   3  10        7.57       10.54     11.01 o 
  -7   3  10       61.23      105.30     26.84 o 
  -6   3  10      162.50      225.98     25.72 o 
  -5   3  10       28.28       41.02     15.38 o 
  -4   3  10      260.92      251.76     28.52 o 
  -3   3  10        3.94        2.38      3.03 o 
  -2   3  10        1.69        2.45      2.22 o 
  -1   3  10      404.31      327.50     81.84 o 
   0   3  10        0.02        1.20      3.02 o 
   1   3  10        1.72        1.63      2.60 o 
   2   3  10       46.09       41.38      8.77 o 
   3   3  10       75.24       59.04     12.08 o 
   4   3  10       49.37       43.55      9.62 o 
   5   3  10       49.22       57.90     12.76 o 
   6   3  10       78.50       87.12     12.19 o 
 -11   4  10       21.57       27.93     10.81 o 
 -10   4  10        1.71       -0.66      7.77 o 
  -9   4  10        2.42       18.20     23.74 o 
  -8   4  10        0.81        0.98      6.42 o 
  -7   4  10      309.88      352.97     47.46 o 
  -6   4  10      165.95      196.93     37.12 o 
  -5   4  10     1252.77     1458.12    131.62 o 
  -4   4  10       36.69       38.15     11.33 o 
  -3   4  10      451.88      300.15     69.28 o 
  -2   4  10        9.32        8.09      2.90 o 
  -1   4  10      321.21      232.42     44.25 o 
   0   4  10      105.48       92.08     10.51 o 
   1   4  10       81.21       57.44     11.37 o 
   2   4  10       21.68       16.77      6.79 o 
   3   4  10        3.87        6.03      5.78 o 
   4   4  10       71.39       75.33     12.82 o 
   5   4  10      441.66      521.38    135.73 o 
   6   4  10        0.00        0.62      3.47 o 
 -10   5  10        5.78       28.09     37.04 o 
  -9   5  10        0.35       -0.31     10.39 o 
  -8   5  10        1.47        1.51     10.87 o 
  -7   5  10      208.66      274.22     31.26 o 
  -6   5  10       43.26       47.19     15.40 o 
  -5   5  10       11.00       14.85      6.61 o 
  -4   5  10      179.56      163.08     21.28 o 
  -3   5  10       94.53       96.20     17.76 o 
  -2   5  10       80.86       66.02     15.97 o 
  -1   5  10       10.42        4.29      2.54 o 
   0   5  10       21.90       16.85      5.41 o 
   1   5  10       33.95       24.24      6.16 o 
   2   5  10        0.18        0.00      3.66 o 
   3   5  10        3.34        3.08      4.01 o 
   4   5  10       25.02       30.16     15.20 o 
   5   5  10       33.19       33.86     13.89 o 
 -10   6  10       30.44       97.78     38.51 o 
  -9   6  10       57.58      130.54     54.91 o 
  -8   6  10        6.26       23.00     24.33 o 
  -7   6  10        3.36       11.24     13.97 o 
  -6   6  10        3.39        6.24      9.04 o 
  -5   6  10        2.89        2.79      4.52 o 
  -4   6  10        8.09        9.77      6.98 o 
  -3   6  10       24.27       30.08      7.13 o 
  -2   6  10       78.25       94.98     13.76 o 
  -1   6  10      154.76       98.68     42.25 o 
   0   6  10      103.20       76.09     28.81 o 
   1   6  10      147.71      119.76     29.48 o 
   2   6  10      201.74      163.65     54.07 o 
   3   6  10        8.73        5.50      6.00 o 
   4   6  10        0.69        0.54      2.90 o 
  -9   7  10       21.73       38.19     39.78 o 
  -8   7  10       41.79      130.43     46.23 o 
  -7   7  10       37.97       78.50     27.34 o 
  -6   7  10      134.49      145.38     27.20 o 
  -5   7  10       72.95      101.09     24.55 o 
  -4   7  10       18.20       42.58     14.15 o 
  -3   7  10        0.16        0.51      3.92 o 
  -2   7  10      231.27      254.97     29.87 o 
  -1   7  10        7.93        6.60     10.67 o 
   0   7  10        0.34        0.15      2.11 o 
   1   7  10        6.40        5.83      3.52 o 
   2   7  10       43.56       36.60     16.23 o 
   3   7  10        0.12        1.58      3.50 o 
  -7   8  10        3.94        4.73     11.41 o 
  -6   8  10        5.22       10.18     18.91 o 
  -5   8  10       35.75       54.83     19.09 o 
  -4   8  10       49.50       68.00     10.92 o 
  -2   8  10        6.76       11.24     12.97 o 
  -1   8  10        4.29        4.16      4.56 o 
   0   8  10       15.78        7.87      8.62 o 
   1   8  10       28.07        8.79     16.41 o 
  -4   9  10        4.92       11.70      9.28 o 
  -3   9  10       92.08       99.68     18.93 o 
  -2   9  10       25.24       42.47     21.13 o 
  -4 -14  11        3.01        2.18      5.49 o 
  -3 -14  11       88.69       75.22     14.02 o 
  -2 -14  11        8.14       10.82     10.76 o 
  -1 -14  11      135.93      173.76     28.62 o 
   0 -14  11        0.00        0.03      2.83 o 
   1 -14  11       26.72       31.07     12.20 o 
   2 -14  11       42.37       58.70     16.17 o 
  -6 -13  11       32.52       43.17     12.14 o 
  -5 -13  11       16.43       14.93     11.02 o 
  -4 -13  11        0.25       -0.96      4.27 o 
  -3 -13  11       24.74       29.11     14.17 o 
  -2 -13  11       17.72       16.57     11.28 o 
  -1 -13  11        2.92        4.03      7.81 o 
   0 -13  11      132.30      132.95     18.49 o 
   1 -13  11       71.03       87.66     18.61 o 
   2 -13  11       28.83       29.37     12.89 o 
   3 -13  11       24.05       32.58     13.87 o 
   4 -13  11        2.89        4.39     16.25 o 
  -7 -12  11        0.00        1.41      2.62 o 
  -6 -12  11        0.85        0.89      4.04 o 
  -5 -12  11       24.28       18.76     10.83 o 
  -4 -12  11       27.85       25.27     10.17 o 
  -3 -12  11       62.50       62.85     15.41 o 
  -2 -12  11        0.65       -0.59      4.20 o 
  -1 -12  11       70.29       71.76     15.57 o 
   0 -12  11      208.65      215.80     23.99 o 
   1 -12  11      198.31      201.59     20.80 o 
   2 -12  11       80.68       91.69     13.96 o 
   3 -12  11       69.20       76.69     17.49 o 
   4 -12  11      123.60      121.15     19.95 o 
   5 -12  11        5.33        4.51      6.78 o 
  -8 -11  11       14.00        3.58      6.41 o 
  -7 -11  11       40.19       32.98     21.83 o 
  -6 -11  11       51.36       27.85     29.46 o 
  -5 -11  11       25.01       19.96     10.36 o 
  -4 -11  11      250.04      250.81     29.21 o 
  -3 -11  11      222.04      203.40     28.81 o 
  -2 -11  11        0.37       -0.18      2.66 o 
  -1 -11  11       55.28       52.19     13.35 o 
   0 -11  11       47.86       43.55      8.20 o 
   1 -11  11      110.11      102.34     16.89 o 
   2 -11  11       63.48       63.41     12.33 o 
   3 -11  11        0.35       -1.12      4.96 o 
   4 -11  11        9.90       11.64      8.64 o 
   5 -11  11       17.63       10.31      6.44 o 
   6 -11  11        1.65        1.98      5.52 o 
  -9 -10  11       22.38       14.33     10.53 o 
  -8 -10  11       46.67       39.68     11.69 o 
  -7 -10  11        0.01        0.49      3.79 o 
  -6 -10  11       10.89        5.90      5.31 o 
  -5 -10  11        1.68        4.33      5.84 o 
  -4 -10  11      211.58      198.89     24.05 o 
  -3 -10  11       38.14       38.29      8.53 o 
  -2 -10  11       13.50       16.41      8.19 o 
  -1 -10  11       26.18       27.30      9.95 o 
   0 -10  11        2.54        2.00      4.96 o 
   1 -10  11      107.57      105.64     15.53 o 
   2 -10  11      481.13      450.59     53.34 o 
   3 -10  11      457.89      427.20     40.38 o 
   4 -10  11      315.38       54.70    152.57 o 
   5 -10  11      116.82      157.81     34.03 o 
   6 -10  11       19.74       24.09     15.91 o 
   7 -10  11        0.42       -4.42     20.36 o 
 -10  -9  11       47.51       47.79      8.03 o 
  -9  -9  11       28.36       26.26      6.25 o 
  -8  -9  11      245.49      241.51     33.79 o 
  -7  -9  11        8.68       10.98      2.55 o 
  -6  -9  11      322.54      321.03     18.10 o 
  -5  -9  11        9.56       10.53      6.30 o 
  -4  -9  11       73.01       76.77     14.71 o 
  -3  -9  11       20.69       16.46      7.61 o 
  -2  -9  11     1130.30     1025.19     74.22 o 
  -1  -9  11      227.89      207.88     22.75 o 
   0  -9  11      484.10      452.56     37.19 o 
   1  -9  11       36.96       38.78     10.67 o 
   2  -9  11      294.77      230.89     44.26 o 
   3  -9  11       59.99       63.44     12.94 o 
   4  -9  11       25.23       24.65     12.61 o 
   5  -9  11        3.04        6.17      7.24 o 
   6  -9  11       30.54       35.25     16.68 o 
   7  -9  11        9.86        5.80      9.99 o 
 -10  -8  11        9.60       11.76      4.51 o 
  -9  -8  11        2.13        2.15      2.52 o 
  -8  -8  11       11.84       10.82      3.71 o 
  -7  -8  11        1.49       -0.04      1.03 o 
  -6  -8  11        0.64        0.26      1.01 o 
  -5  -8  11       62.22       68.38      5.53 o 
  -4  -8  11        4.54        8.92      7.41 o 
  -3  -8  11       38.14       37.07      9.84 o 
  -2  -8  11       87.47       82.84     13.29 o 
  -1  -8  11      135.56      129.84     16.69 o 
   0  -8  11      178.11      166.93     18.93 o 
   1  -8  11       45.57       39.71      9.41 o 
   2  -8  11        9.02        6.41      1.65 o 
   3  -8  11        6.99        7.45      2.22 o 
   4  -8  11      240.00      224.48     15.57 o 
   5  -8  11       10.93        9.00      4.03 o 
   6  -8  11      576.26      594.06     52.10 o 
   7  -8  11      197.74      189.39     21.16 o 
 -11  -7  11       61.17       62.94     13.15 o 
 -10  -7  11       48.41       42.76      6.14 o 
  -9  -7  11        2.36        1.21      2.21 o 
  -8  -7  11      112.02      118.13     12.55 o 
  -7  -7  11        2.06        5.03      2.36 o 
  -6  -7  11     1007.91      857.43     84.42 o 
  -5  -7  11      795.30      781.65     40.84 o 
  -4  -7  11      336.56      329.90     26.74 o 
  -3  -7  11      299.71      283.83     35.91 o 
  -2  -7  11      208.68      216.15     21.43 o 
  -1  -7  11       11.55       15.03      4.93 o 
   0  -7  11     1104.17      936.57     64.24 o 
   1  -7  11       61.40       72.49     11.01 o 
   2  -7  11      468.70      503.22     72.50 o 
   3  -7  11       34.60       33.89      4.75 o 
   4  -7  11      440.75      478.69     26.89 o 
   5  -7  11        4.19        4.47      3.41 o 
   6  -7  11        0.07       -0.21      3.19 o 
   7  -7  11       45.52       52.25     10.37 o 
   8  -7  11       44.79       51.40     11.67 o 
 -11  -6  11        0.69        0.85      2.31 o 
 -10  -6  11       22.94       16.14      4.16 o 
  -9  -6  11      208.13      196.46     16.05 o 
  -8  -6  11      173.46      164.77     15.61 o 
  -7  -6  11       18.39       16.52      3.58 o 
  -6  -6  11       20.08       19.19      3.60 o 
  -5  -6  11       46.27       39.88      5.06 o 
  -4  -6  11        5.93        3.33      1.98 o 
  -3  -6  11      828.90      780.35     29.51 o 
  -2  -6  11      262.82      237.05     21.21 o 
  -1  -6  11        6.95        8.25      4.10 o 
   0  -6  11      317.57      317.57     11.92 o 
   1  -6  11      270.79      283.53     33.13 o 
   2  -6  11       13.00       12.41      3.50 o 
   3  -6  11       35.99       45.83      5.97 o 
   4  -6  11       79.12       90.51      8.13 o 
   5  -6  11        0.22        1.58      2.79 o 
   6  -6  11       23.11       23.31      5.61 o 
   7  -6  11       69.19       85.71     14.42 o 
   8  -6  11      200.84      326.20     34.54 o 
 -12  -5  11        5.81        4.32      3.72 o 
 -11  -5  11        7.05        5.85      3.89 o 
 -10  -5  11        1.29        1.06      2.12 o 
  -9  -5  11       19.95       20.28      4.88 o 
  -8  -5  11       68.50       58.14      6.00 o 
  -7  -5  11       68.97       56.87      7.53 o 
  -6  -5  11        9.84       10.17      2.59 o 
  -5  -5  11       38.63       41.88      4.75 o 
  -4  -5  11      340.73      345.72     17.17 o 
  -3  -5  11     1042.91     1099.91     97.35 o 
  -2  -5  11     2063.49     2399.33    301.37 o 
  -1  -5  11       76.66       14.39     19.27 o 
   0  -5  11       18.05       15.60      3.48 o 
   1  -5  11        0.26        2.20      2.59 o 
   2  -5  11      187.01      169.07     12.64 o 
   3  -5  11      716.23      724.05     46.12 o 
   4  -5  11      208.75      221.25     15.56 o 
   5  -5  11        1.69        2.94      3.06 o 
   6  -5  11      276.00      373.57     37.72 o 
   7  -5  11        1.14        3.03      3.76 o 
   8  -5  11       36.15       39.99      9.22 o 
 -12  -4  11        7.06        2.76      3.29 o 
 -11  -4  11      113.83      110.81     23.28 o 
 -10  -4  11       21.12       18.24      4.21 o 
  -9  -4  11       23.18       23.26      5.00 o 
  -8  -4  11       41.92       34.61      4.41 o 
  -7  -4  11      237.05      223.53     20.35 o 
  -6  -4  11      580.14      537.10     43.13 o 
  -5  -4  11        3.58        9.19      3.73 o 
  -4  -4  11      267.92      312.83     26.95 o 
  -3  -4  11      966.45      980.84     76.48 o 
  -2  -4  11       52.26       47.77      4.33 o 
  -1  -4  11      258.64      252.39     11.73 o 
   0  -4  11      399.62      368.57     30.66 o 
   1  -4  11      135.86      128.70     10.31 o 
   2  -4  11      150.10      138.23     11.72 o 
   3  -4  11      104.48       98.29     16.76 o 
   4  -4  11       81.19       87.58     11.39 o 
   5  -4  11       22.90       25.66      5.87 o 
   6  -4  11       37.46       47.47      8.84 o 
   7  -4  11       33.67       39.74      7.56 o 
   8  -4  11        2.36        5.07      6.53 o 
 -12  -3  11        5.45        3.30      3.10 o 
 -11  -3  11       25.08       16.96      4.38 o 
 -10  -3  11        0.06        0.83      2.00 o 
  -9  -3  11       33.70       24.74      4.51 o 
  -8  -3  11        4.42        4.63      3.07 o 
  -7  -3  11        6.70        5.92      2.49 o 
  -6  -3  11        3.23        2.00      1.97 o 
  -5  -3  11       71.68       82.69      8.45 o 
  -4  -3  11      388.49      400.24     34.90 o 
  -3  -3  11      697.86      742.40     45.12 o 
  -2  -3  11       15.75       19.25      3.57 o 
  -1  -3  11     2212.43     2071.61    164.34 o 
   0  -3  11     2089.03     1932.71    115.24 o 
   1  -3  11        0.45        5.38      3.57 o 
   2  -3  11      462.30      443.76     35.82 o 
   3  -3  11      114.61      121.33     11.67 o 
   4  -3  11       32.69       37.76      5.21 o 
   5  -3  11       19.21       25.67      6.13 o 
   6  -3  11       79.84       92.40     11.19 o 
   7  -3  11      453.29      637.65     68.40 o 
   8  -3  11        5.81        8.36      5.40 o 
 -12  -2  11        3.19        3.20      3.87 o 
 -11  -2  11      119.12       93.59     30.35 o 
 -10  -2  11       29.55       20.56      4.92 o 
  -9  -2  11       38.78       33.33      6.10 o 
  -8  -2  11      122.68      120.16      9.32 o 
  -7  -2  11       11.89       18.24      3.54 o 
  -6  -2  11      115.84      122.41     13.93 o 
  -5  -2  11     2581.44     3048.09    257.05 o 
  -4  -2  11      279.86      268.79     16.80 o 
  -3  -2  11      637.66      621.35     35.43 o 
  -2  -2  11       13.74       12.85      2.51 o 
  -1  -2  11       35.96       34.27      5.40 o 
   0  -2  11       89.36       87.81      9.20 o 
   1  -2  11      351.69      353.20     27.92 o 
   2  -2  11        0.66        1.65      3.13 o 
   3  -2  11       30.04       24.75      6.03 o 
   4  -2  11        0.99        0.91      1.77 o 
   5  -2  11      106.71      126.36     15.22 o 
   6  -2  11       73.56       93.31     13.32 o 
   7  -2  11       25.56       35.29      9.21 o 
   8  -2  11        4.17        5.54      6.12 o 
 -12  -1  11       18.73        9.81      8.60 o 
 -11  -1  11        2.40        1.41      3.06 o 
 -10  -1  11       11.44       12.84      5.03 o 
  -9  -1  11        5.88        6.16      2.85 o 
  -8  -1  11        0.01       -0.41      1.44 o 
  -7  -1  11       11.52       14.34      4.00 o 
  -6  -1  11        8.84        6.86      3.18 o 
  -5  -1  11        0.29        0.55      1.64 o 
  -4  -1  11       24.59       27.43      4.84 o 
  -3  -1  11      312.44      301.21     15.69 o 
  -2  -1  11       50.50       56.00      6.25 o 
  -1  -1  11       22.76       18.12      4.89 o 
   0  -1  11      398.55      363.61     46.20 o 
   1  -1  11      652.71      682.46     55.78 o 
   2  -1  11       80.51       72.73      9.87 o 
   3  -1  11      364.96      367.69     27.02 o 
   4  -1  11      193.63      187.09     38.58 o 
   5  -1  11        8.21        4.85      5.63 o 
   6  -1  11       21.50       25.68      6.20 o 
   7  -1  11        9.01       12.57      6.22 o 
 -12   0  11        0.03        0.14      2.64 o 
 -11   0  11       45.87       41.02     14.16 o 
 -10   0  11       66.13       60.63     54.66 o 
  -9   0  11      128.33      105.04     22.31 o 
  -8   0  11       97.99       78.36     32.79 o 
  -7   0  11       18.38       15.15      6.20 o 
  -6   0  11        3.39        2.21      1.60 o 
  -5   0  11      262.71      333.87     18.94 o 
  -4   0  11       49.30       53.28      5.14 o 
  -3   0  11      601.21      538.88     35.11 o 
  -2   0  11      157.27      162.29     11.66 o 
  -1   0  11     1987.59     1816.18    146.59 o 
   0   0  11      264.98      249.71     31.31 o 
   1   0  11      776.86      674.09     41.02 o 
   2   0  11       17.67       20.10      6.72 o 
   3   0  11      477.72      543.37     69.01 o 
   4   0  11        1.31        1.65      3.63 o 
   5   0  11       39.14       41.85     10.89 o 
   6   0  11       15.54       20.16     12.21 o 
   7   0  11        0.00       -0.15      3.51 o 
 -12   1  11      101.21       83.06     69.14 o 
 -11   1  11       65.83       52.53     69.91 o 
 -10   1  11        0.13        1.21      3.12 o 
  -9   1  11        5.97        9.02     10.69 o 
  -8   1  11        2.68       10.46     13.94 o 
  -7   1  11        0.75        1.61      6.78 o 
  -6   1  11       94.00      121.91     21.86 o 
  -5   1  11      185.58      199.17     18.57 o 
  -4   1  11       78.14       74.41      6.45 o 
  -3   1  11      508.51      563.96     28.03 o 
  -2   1  11        8.48        8.18      3.58 o 
  -1   1  11        1.44        1.79      2.76 o 
   0   1  11       61.94       51.08      8.17 o 
   1   1  11       24.34       21.17      6.76 o 
   2   1  11       92.62      101.49     13.09 o 
   3   1  11       96.00      101.90     13.98 o 
   4   1  11       29.36       38.21     10.63 o 
   5   1  11       78.10       80.38     15.18 o 
   6   1  11       74.27       84.81     31.06 o 
   7   1  11       28.85       32.71     16.97 o 
 -11   2  11        8.30        3.94     10.79 o 
 -10   2  11        0.10        0.24      6.39 o 
  -9   2  11       10.07       26.96     24.13 o 
  -8   2  11       10.80       24.90     13.51 o 
  -7   2  11        6.12       10.30     12.49 o 
  -6   2  11      682.12      956.99    100.65 o 
  -5   2  11     1053.47     1168.68    113.69 o 
  -4   2  11      578.35      450.52     49.86 o 
  -3   2  11     1064.40     1007.83    164.10 o 
  -2   2  11      142.04      125.64     14.62 o 
  -1   2  11       85.60       66.95      8.75 o 
   0   2  11      248.73      193.96     18.64 o 
   1   2  11      312.73      326.33     52.14 o 
   2   2  11      383.86      351.30     27.71 o 
   3   2  11       59.26       55.65     11.51 o 
   4   2  11       86.70       91.92     17.18 o 
   5   2  11        1.33        0.02      3.10 o 
   6   2  11      165.07      179.19     54.22 o 
 -11   3  11        7.03       11.84     14.33 o 
 -10   3  11      211.39      359.78     60.71 o 
  -9   3  11       49.65      117.16     45.90 o 
  -8   3  11        0.26        4.89      9.51 o 
  -7   3  11      137.51      205.36     33.94 o 
  -6   3  11      569.11      786.38     90.42 o 
  -5   3  11        2.98        3.69      7.97 o 
  -4   3  11      110.94       94.03     16.20 o 
  -3   3  11        0.01       -0.06      0.97 o 
  -2   3  11       40.10       32.51      4.42 o 
  -1   3  11       24.23       20.79      4.60 o 
   0   3  11       28.74       25.55      6.35 o 
   1   3  11       37.35       29.13      7.39 o 
   2   3  11       11.92        9.69      5.18 o 
   3   3  11        3.49        3.54      3.51 o 
   4   3  11       20.81       19.90      7.86 o 
   5   3  11        2.71        2.50      5.45 o 
   6   3  11        2.44        5.43      8.10 o 
 -10   4  11       10.90       20.74     35.95 o 
  -9   4  11        0.91        1.50     15.09 o 
  -8   4  11      126.27      226.12     52.13 o 
  -7   4  11       23.68       29.16     10.33 o 
  -6   4  11       42.99       48.47     15.72 o 
  -5   4  11       28.10       49.34     17.42 o 
  -4   4  11      421.24      403.67     40.08 o 
  -3   4  11        6.20        6.44      6.06 o 
  -2   4  11      254.90      226.76     46.14 o 
  -1   4  11      159.82      113.08     23.09 o 
   0   4  11       57.24       41.44      8.71 o 
   1   4  11       87.97       79.24     12.25 o 
   2   4  11      392.31      361.32     51.68 o 
   3   4  11       19.38       17.91      9.14 o 
   4   4  11      311.40      320.15     78.89 o 
   5   4  11       44.70       42.71     10.73 o 
 -10   5  11        5.37       24.45     38.83 o 
  -9   5  11      262.67      724.20    129.95 o 
  -8   5  11      311.41      623.90     96.56 o 
  -7   5  11       17.27       30.28     18.31 o 
  -6   5  11       90.67      138.39     25.29 o 
  -5   5  11      111.76      152.21     26.24 o 
  -4   5  11       50.58       56.84     12.66 o 
  -3   5  11        1.41        6.62      6.28 o 
  -2   5  11       34.46       17.78      9.61 o 
  -1   5  11       35.91       23.11      9.03 o 
   0   5  11        1.03        0.24      2.49 o 
   1   5  11       27.24       21.74      6.99 o 
   2   5  11       12.89        8.74      5.16 o 
   3   5  11        3.17        4.21      4.55 o 
   4   5  11        6.39        4.70      4.87 o 
  -9   6  11        7.19        4.40     11.50 o 
  -8   6  11        3.84        7.93     11.59 o 
  -7   6  11        0.85        1.44      8.65 o 
  -6   6  11       13.52       22.46     13.13 o 
  -5   6  11       29.69       39.04     16.55 o 
  -3   6  11       77.94       80.18     15.86 o 
  -2   6  11      201.72      224.95     22.08 o 
  -1   6  11       10.68       10.31     11.93 o 
   0   6  11       38.17       26.14     11.58 o 
   1   6  11        9.14        6.91      4.36 o 
   2   6  11       63.27       52.46     20.25 o 
   3   6  11       12.76       11.02      6.56 o 
  -8   7  11        0.28        1.45      8.04 o 
  -7   7  11       72.07      144.62     35.56 o 
  -6   7  11        6.82       14.73     12.10 o 
  -5   7  11       51.93       93.63     15.34 o 
  -4   7  11      144.41      176.39     26.93 o 
  -2   7  11      112.76      157.31     33.34 o 
  -1   7  11       45.48       79.11     12.41 o 
   0   7  11       19.81       18.98     11.08 o 
   1   7  11        9.82        6.60      4.68 o 
  -5   8  11       27.04       45.90     18.22 o 
  -4   8  11       22.56       33.44      6.71 o 
  -3   8  11        0.11       27.56     17.78 o 
  -2   8  11       14.38       18.80     16.69 o 
  -1   8  11        4.20        6.63      5.83 o 
  -3 -14  12       32.63       24.93      9.65 o 
  -2 -14  12       79.35      102.34     23.02 o 
  -1 -14  12        3.53        4.50      9.22 o 
   0 -14  12        0.27        0.51      5.53 o 
   1 -14  12        9.97        8.13      7.96 o 
  -6 -13  12       11.05        7.85     15.50 o 
  -5 -13  12       14.93       14.36      9.93 o 
  -4 -13  12        5.12        5.16      4.21 o 
  -3 -13  12        0.00        2.49      6.52 o 
  -2 -13  12        4.20        3.84      7.85 o 
  -1 -13  12      155.04      179.31     28.62 o 
   0 -13  12       25.39       30.70     12.50 o 
   1 -13  12        0.58       -0.19      2.72 o 
   2 -13  12       39.48       39.91     15.23 o 
   3 -13  12        0.13       -0.85      6.52 o 
  -7 -12  12       31.15       39.58     13.52 o 
  -6 -12  12        1.57        0.37      4.65 o 
  -5 -12  12       17.59       14.02      9.82 o 
  -4 -12  12       91.52      102.90     19.62 o 
  -3 -12  12       51.24       47.32     14.15 o 
  -2 -12  12       44.96       46.46     14.93 o 
  -1 -12  12       28.96       28.06     11.60 o 
   0 -12  12      238.74      247.27     31.29 o 
   1 -12  12        0.00        1.12      3.89 o 
   2 -12  12       37.43       53.28     16.92 o 
   3 -12  12       67.10       71.55     17.73 o 
   4 -12  12      128.11      129.43     16.41 o 
  -8 -11  12        0.22        0.50      1.38 o 
  -7 -11  12      103.18       89.38     52.30 o 
  -6 -11  12      257.70      253.28     30.40 o 
  -5 -11  12       86.36       82.49     11.32 o 
  -4 -11  12      218.65      208.70     37.77 o 
  -3 -11  12       65.42       62.90     14.39 o 
  -2 -11  12       39.03       33.29      7.49 o 
  -1 -11  12        9.18        8.41      7.90 o 
   0 -11  12       11.98       14.64      9.71 o 
   1 -11  12      188.94      180.77     23.80 o 
   2 -11  12       46.85       51.99     14.83 o 
   3 -11  12       10.64        7.01      7.03 o 
   4 -11  12      114.94      113.08     20.07 o 
   5 -11  12       30.60       19.15      8.28 o 
  -9 -10  12        4.76        4.49      5.18 o 
  -8 -10  12        1.13        0.74      3.18 o 
  -7 -10  12       64.81       38.17     39.69 o 
  -6 -10  12       25.39       27.71     11.66 o 
  -5 -10  12        0.19        0.15      2.40 o 
  -4 -10  12        0.77        0.01      2.44 o 
  -3 -10  12       54.97       48.03     11.37 o 
  -2 -10  12      406.55      372.21     34.61 o 
  -1 -10  12      223.76      206.98     24.28 o 
   0 -10  12        0.71        2.73      5.45 o 
   1 -10  12       41.83       42.00     12.50 o 
   2 -10  12       36.23       33.90      9.58 o 
   3 -10  12       48.07       41.35     10.80 o 
   4 -10  12      197.54       48.08     97.20 o 
   5 -10  12       42.58       43.08     14.78 o 
   6 -10  12        2.40        0.41      6.71 o 
 -10  -9  12        1.78        1.93      5.14 o 
  -9  -9  12       58.53       54.86     22.49 o 
  -8  -9  12       13.25       10.06      6.00 o 
  -7  -9  12       49.29       24.11     26.83 o 
  -6  -9  12        1.47        0.14      2.61 o 
  -5  -9  12      452.73      462.35     49.58 o 
  -4  -9  12      430.55      384.22     57.53 o 
  -3  -9  12      662.86      540.14     40.89 o 
  -2  -9  12       16.71       20.61      9.04 o 
  -1  -9  12      686.85      677.61     53.37 o 
   0  -9  12        2.18        1.60      4.56 o 
   1  -9  12       34.18       35.00      9.19 o 
   2  -9  12       50.90       39.21      9.62 o 
   3  -9  12      128.70      137.25     23.15 o 
   4  -9  12        0.11       -2.65      7.59 o 
   5  -9  12      115.27      165.52     26.37 o 
   6  -9  12       16.72       16.04     13.48 o 
 -10  -8  12        0.82        0.92      2.01 o 
  -9  -8  12       16.75       10.98      3.67 o 
  -8  -8  12       49.28       44.91      8.34 o 
  -7  -8  12        4.36        1.79      1.48 o 
  -6  -8  12       19.23       22.00      4.48 o 
  -5  -8  12      800.11      772.57     71.30 o 
  -4  -8  12       41.72       42.91     11.67 o 
  -3  -8  12        1.08       -0.17      2.59 o 
  -2  -8  12       21.40       25.24      9.07 o 
  -1  -8  12      317.70      276.89     25.42 o 
   0  -8  12      118.45      112.97     15.48 o 
   1  -8  12       77.46       57.33     10.71 o 
   2  -8  12       44.30       34.59      5.24 o 
   3  -8  12      306.65      321.33     28.91 o 
   4  -8  12       17.36       14.49      3.17 o 
   5  -8  12       62.58       59.95      7.48 o 
   6  -8  12        2.77        2.46      3.27 o 
   7  -8  12        1.98        0.89      2.58 o 
 -11  -7  12       11.41        9.29      4.43 o 
 -10  -7  12       12.06       11.11      3.99 o 
  -9  -7  12       29.02       24.61      5.00 o 
  -8  -7  12       75.55       69.97     17.32 o 
  -7  -7  12      152.38      129.09      8.91 o 
  -6  -7  12      174.12      141.93      9.41 o 
  -5  -7  12        6.31        8.73      3.00 o 
  -4  -7  12      315.05      276.77     23.07 o 
  -3  -7  12      490.86      488.19     36.62 o 
  -2  -7  12       58.59       65.81     11.62 o 
  -1  -7  12      216.04      203.96     20.48 o 
   0  -7  12       54.57       47.44      9.42 o 
   1  -7  12      997.55     1108.39     60.33 o 
   2  -7  12       20.02       19.18      4.16 o 
   3  -7  12      275.46      263.35     21.26 o 
   4  -7  12       47.73       45.32      5.91 o 
   5  -7  12      127.72      148.57     13.72 o 
   6  -7  12       45.79       52.24     10.28 o 
   7  -7  12        7.85        5.34      6.34 o 
 -11  -6  12       69.76       62.55      8.40 o 
 -10  -6  12       24.92       23.97      4.33 o 
  -9  -6  12       12.57        9.74      3.43 o 
  -8  -6  12        6.27        7.36      2.89 o 
  -7  -6  12        8.80        5.35      2.05 o 
  -6  -6  12      135.97      123.00      8.65 o 
  -5  -6  12       63.92       66.82      6.63 o 
  -4  -6  12       63.18       74.30      6.37 o 
  -3  -6  12      367.66      393.36     14.44 o 
  -2  -6  12      206.84      240.72      9.60 o 
  -1  -6  12      137.78      147.21     11.54 o 
   0  -6  12       29.73       33.03      3.54 o 
   1  -6  12      108.24       99.08      8.77 o 
   2  -6  12        0.10       -0.15      2.15 o 
   3  -6  12      148.82      134.60     18.91 o 
   4  -6  12       94.55      121.35     11.19 o 
   5  -6  12      166.81      205.02     16.71 o 
   6  -6  12        2.48        3.53      3.18 o 
   7  -6  12       90.30      110.86     20.48 o 
 -11  -5  12        0.10        0.33      2.05 o 
 -10  -5  12        3.07        2.40      2.32 o 
  -9  -5  12       26.14       22.50      4.02 o 
  -8  -5  12       12.76        6.65      2.68 o 
  -7  -5  12       49.29       47.28      5.70 o 
  -6  -5  12       51.55       57.25      6.48 o 
  -5  -5  12      120.90      143.66     14.89 o 
  -4  -5  12      119.70      135.03      9.65 o 
  -3  -5  12      699.26      700.93     28.59 o 
  -2  -5  12       10.56        8.58      2.34 o 
  -1  -5  12      479.43      487.95     22.61 o 
   0  -5  12       57.14       43.44      4.48 o 
   1  -5  12      374.84      362.41     21.34 o 
   2  -5  12      122.39       95.19     10.19 o 
   3  -5  12      105.99      101.07     12.20 o 
   4  -5  12      313.66      314.25     27.17 o 
   5  -5  12      266.67      298.05     57.90 o 
   6  -5  12      124.81      190.38     20.88 o 
   7  -5  12       25.81       36.79     10.15 o 
 -12  -4  12        6.75        8.14      7.44 o 
 -11  -4  12       27.14       17.75      3.87 o 
 -10  -4  12       12.34       11.67      4.04 o 
  -9  -4  12      166.01      141.89     27.63 o 
  -8  -4  12      360.34      416.34     45.91 o 
  -7  -4  12       78.58       67.64      6.89 o 
  -6  -4  12      449.20      424.46     28.18 o 
  -5  -4  12      500.06      534.07     54.54 o 
  -4  -4  12      447.02      485.41     25.74 o 
  -3  -4  12      933.06      984.93     97.69 o 
  -2  -4  12     2184.16     2244.76    165.47 o 
  -1  -4  12      386.26      364.75     20.49 o 
   0  -4  12       11.16       15.48      4.85 o 
   1  -4  12      407.28      373.31     23.61 o 
   2  -4  12      445.38      456.54     42.28 o 
   3  -4  12       25.12       21.95      5.57 o 
   4  -4  12        0.65        0.38      1.92 o 
   5  -4  12        0.11       -0.34      1.42 o 
   6  -4  12       17.88       21.56      7.40 o 
   7  -4  12       29.54       37.80      9.03 o 
 -12  -3  12       13.25        9.37      3.98 o 
 -11  -3  12        1.36        0.48      1.64 o 
 -10  -3  12        0.25        1.59      2.48 o 
  -9  -3  12        8.01        6.79      2.67 o 
  -8  -3  12        0.45        1.00      2.08 o 
  -7  -3  12       24.54       26.49      4.63 o 
  -6  -3  12        0.07        0.47      2.01 o 
  -5  -3  12      309.26      308.87     17.18 o 
  -4  -3  12      409.12      438.15     32.16 o 
  -3  -3  12       26.38       26.36      5.21 o 
  -2  -3  12      176.87      162.75     10.23 o 
  -1  -3  12      140.72      112.74     13.80 o 
   0  -3  12      177.40      175.89     11.42 o 
   1  -3  12       57.06       45.82      7.18 o 
   2  -3  12       20.52       14.09      5.41 o 
   3  -3  12        6.28        9.04      6.17 o 
   4  -3  12      286.53      311.60     32.95 o 
   5  -3  12       23.20       20.62      4.79 o 
   6  -3  12      286.69      389.32     66.12 o 
   7  -3  12        0.05        0.99      4.64 o 
 -12  -2  12        7.24        4.29      4.68 o 
 -11  -2  12        2.72        1.04      1.81 o 
 -10  -2  12       25.11       23.88      4.86 o 
  -9  -2  12        0.98        2.53      2.42 o 
  -8  -2  12      274.20      256.17     15.65 o 
  -7  -2  12      142.81      169.32     21.73 o 
  -6  -2  12      835.26     1004.23     49.87 o 
  -5  -2  12     2579.30     2883.22    206.57 o 
  -4  -2  12       49.20       40.10      6.30 o 
  -3  -2  12      260.78      248.53     17.47 o 
  -2  -2  12      676.56      696.93     39.03 o 
  -1  -2  12      293.59      239.81     19.40 o 
   0  -2  12      451.62      474.73     46.07 o 
   1  -2  12      127.89      115.41     11.29 o 
   2  -2  12       40.54       33.04      7.45 o 
   3  -2  12        1.57        1.61      2.69 o 
   4  -2  12      242.49      249.03     23.86 o 
   5  -2  12      144.33      136.93     39.53 o 
   6  -2  12       67.41       63.84     16.24 o 
   7  -2  12        8.82       12.21      5.24 o 
 -12  -1  12        0.31        2.14      3.79 o 
 -11  -1  12        3.53        1.50      3.07 o 
 -10  -1  12       21.17       20.31     20.61 o 
  -9  -1  12       56.13       48.54      7.16 o 
  -8  -1  12       99.21       86.48     26.93 o 
  -7  -1  12        2.85        1.58      1.99 o 
  -6  -1  12        7.40        6.85      2.89 o 
  -5  -1  12       40.47       43.63      4.75 o 
  -4  -1  12      171.23      199.52     11.89 o 
  -3  -1  12        4.38        5.48      2.32 o 
  -2  -1  12      491.27      523.45     24.42 o 
  -1  -1  12       31.51       25.21      5.33 o 
   0  -1  12      310.71      290.50     29.25 o 
   1  -1  12       32.21       29.92      7.15 o 
   2  -1  12       98.23      108.47     12.85 o 
   3  -1  12       11.39       13.65      6.59 o 
   4  -1  12       64.57       50.79      9.67 o 
   5  -1  12       16.36       29.02     11.48 o 
   6  -1  12       54.20       50.53     13.62 o 
   7  -1  12       17.91       23.43     12.45 o 
 -12   0  12       76.49       52.85     44.80 o 
 -11   0  12       53.53       44.57     19.65 o 
 -10   0  12       54.95       37.84     26.16 o 
  -9   0  12        9.62       14.57      7.12 o 
  -8   0  12      243.10      234.08     95.06 o 
  -7   0  12        0.68        0.97      1.25 o 
  -6   0  12        5.31        9.83      2.56 o 
  -5   0  12       22.83       24.69      4.08 o 
  -4   0  12      426.94      512.42     24.92 o 
  -3   0  12      454.82      507.77     35.74 o 
  -2   0  12     1929.11     1772.78     93.44 o 
  -1   0  12      332.87      334.29     48.72 o 
   0   0  12        0.64        0.14      2.20 o 
   1   0  12       10.16       12.38      5.62 o 
   2   0  12        0.32       -1.16      3.37 o 
   3   0  12        2.25        1.35      4.56 o 
   4   0  12        0.25       -0.11      2.91 o 
   5   0  12       20.57       21.65      9.20 o 
   6   0  12       81.55      113.15     21.47 o 
 -11   1  12        4.65       13.70     27.35 o 
 -10   1  12        0.98        0.49      5.56 o 
  -9   1  12        7.66       11.52     18.29 o 
  -8   1  12        0.32        2.28     10.26 o 
  -7   1  12       79.39      122.42     27.52 o 
  -6   1  12       16.75       26.00     13.91 o 
  -5   1  12      128.75      133.87     14.48 o 
  -4   1  12      498.47      428.17     42.76 o 
  -3   1  12      456.93      459.85     46.04 o 
  -2   1  12       13.06       13.52      4.15 o 
  -1   1  12       46.61       35.04      5.88 o 
   0   1  12        7.33        8.13      4.39 o 
   1   1  12       92.10       86.30     11.83 o 
   2   1  12       15.83       14.43      6.86 o 
   3   1  12        8.59       10.53      6.66 o 
   4   1  12       26.62       37.39     11.76 o 
   5   1  12        1.64        2.31      5.24 o 
   6   1  12       22.28       23.73     12.51 o 
 -11   2  12        0.87        2.46      8.98 o 
 -10   2  12       50.27       73.45     28.44 o 
  -9   2  12      133.12      319.50     72.84 o 
  -8   2  12        6.23        8.92     10.44 o 
  -7   2  12       19.40       31.40     15.55 o 
  -6   2  12        0.60       -0.09      4.43 o 
  -5   2  12      164.19      172.71     26.35 o 
  -4   2  12       63.98       30.35     14.46 o 
  -3   2  12       47.86       39.33      5.45 o 
  -2   2  12       25.04       19.64      4.27 o 
  -1   2  12     1275.38      984.41    126.26 o 
   0   2  12      658.79      561.71     97.94 o 
   1   2  12      656.86      659.46     84.42 o 
   2   2  12        1.88        3.08      4.39 o 
   3   2  12       64.23       68.28     17.27 o 
   4   2  12        0.01        0.31      3.86 o 
   5   2  12        4.80        5.21      5.18 o 
 -11   3  12      132.70      228.93     43.13 o 
 -10   3  12        9.43       34.78     41.61 o 
  -9   3  12      192.88      477.94     68.51 o 
  -8   3  12       38.24       60.52     22.16 o 
  -7   3  12       73.16       96.50     24.69 o 
  -6   3  12        0.33        2.95      9.64 o 
  -5   3  12      302.99      387.41     44.90 o 
  -4   3  12        0.97        0.46      3.53 o 
  -3   3  12      249.46      253.02     25.63 o 
  -2   3  12       53.64       44.33      7.27 o 
  -1   3  12      174.36      140.13     37.32 o 
   0   3  12        4.07        1.50      2.66 o 
   1   3  12       52.28       34.90     10.13 o 
   2   3  12       11.52        9.07      5.18 o 
   3   3  12        1.61        0.88      3.72 o 
   4   3  12        3.65        3.85      7.09 o 
   5   3  12        9.66        9.65      4.90 o 
 -10   4  12       37.28      135.97     43.73 o 
  -9   4  12        0.07        2.65     18.28 o 
  -8   4  12       36.67       79.22     36.09 o 
  -7   4  12       54.65       78.09     26.17 o 
  -6   4  12        4.87        2.94      6.91 o 
  -5   4  12      167.54      226.07     33.56 o 
  -4   4  12        0.04       -0.43      3.52 o 
  -3   4  12        5.53        6.66      4.57 o 
  -2   4  12       16.01       10.09      3.05 o 
  -1   4  12       61.03       45.47     14.92 o 
   0   4  12       55.83       43.56      9.99 o 
   1   4  12      367.54      339.69     95.51 o 
   2   4  12       42.97       32.35     10.65 o 
   3   4  12       37.23       44.01     14.71 o 
   4   4  12        1.35        1.47      4.65 o 
  -9   5  12       29.04       70.11     25.93 o 
  -8   5  12       49.23      102.55     25.86 o 
  -7   5  12      158.32      245.43     43.70 o 
  -6   5  12        6.11        6.75      9.26 o 
  -5   5  12        2.65        8.43     10.46 o 
  -4   5  12       78.70       85.34     15.46 o 
  -3   5  12       15.24       26.10      5.75 o 
  -2   5  12       32.62       58.07     11.19 o 
  -1   5  12      153.46       77.26     72.28 o 
   0   5  12       35.85       31.97      9.13 o 
   1   5  12       56.59       36.92     15.62 o 
   2   5  12        8.80        3.66      4.18 o 
   3   5  12        4.29        6.47      5.54 o 
  -8   6  12        1.24        8.39     20.32 o 
  -7   6  12       14.60       23.10     18.29 o 
  -6   6  12        9.84       12.42     11.24 o 
  -5   6  12        6.04       15.38     12.67 o 
  -2   6  12        0.57        4.33      9.96 o 
  -1   6  12       31.47       26.51      4.75 o 
   0   6  12       26.92       28.76     12.45 o 
   1   6  12        9.62        5.02      5.26 o 
  -6   7  12      247.44      335.94     45.00 o 
  -5   7  12       16.49       20.38      8.44 o 
  -4   7  12       19.27       17.33     10.19 o 
  -3   7  12        8.09       11.03      8.28 o 
  -2   7  12        3.94        5.16     11.89 o 
  -1   7  12       46.04       48.82      9.37 o 
  -2 -14  13        0.26        0.72      7.44 o 
  -1 -14  13       19.12       18.51     12.90 o 
   0 -14  13        4.03        8.60     23.54 o 
  -5 -13  13        3.03        4.93      7.02 o 
  -4 -13  13        1.51        2.42      4.18 o 
  -3 -13  13       93.48      104.01     18.16 o 
  -2 -13  13       16.98       14.30      9.91 o 
  -1 -13  13       76.88       76.20     17.98 o 
   0 -13  13       13.50       17.18     11.63 o 
   1 -13  13       73.50       84.96     20.27 o 
   2 -13  13       33.05       48.33     17.91 o 
  -7 -12  13        7.02        8.11     11.23 o 
  -6 -12  13        4.17        4.89      7.52 o 
  -5 -12  13        0.00       -0.95      3.33 o 
  -4 -12  13       87.56       87.78     18.52 o 
  -3 -12  13       99.21       99.19     20.94 o 
  -2 -12  13      109.36      112.43     17.51 o 
  -1 -12  13        1.58        1.94      6.22 o 
   0 -12  13       22.27       22.85     12.38 o 
   1 -12  13       33.35       43.67     16.61 o 
   2 -12  13       86.68      106.42     19.22 o 
   3 -12  13       60.76       65.65     17.34 o 
   4 -12  13        6.99        6.95      8.08 o 
  -8 -11  13       60.98       63.14     20.82 o 
  -7 -11  13      265.61      294.68     37.18 o 
  -6 -11  13        1.49        2.52      6.37 o 
  -5 -11  13        3.68        6.01      5.60 o 
  -4 -11  13      224.58      232.64     42.36 o 
  -3 -11  13       92.51       94.20     15.65 o 
  -2 -11  13        3.00        2.96      6.36 o 
  -1 -11  13      158.36      164.51     23.79 o 
   0 -11  13      166.84      150.64     22.61 o 
   1 -11  13      125.79      143.70     20.61 o 
   2 -11  13      303.60      340.04     38.11 o 
   3 -11  13      110.60      108.47     20.32 o 
   4 -11  13        0.03       -0.11      2.92 o 
   5 -11  13        1.79        7.83     19.70 o 
  -9 -10  13        2.72        2.54      5.37 o 
  -8 -10  13       61.56       69.56     23.86 o 
  -7 -10  13      127.52      133.47     23.43 o 
  -6 -10  13       98.20       90.79     15.86 o 
  -5 -10  13        7.18        6.39      5.16 o 
  -4 -10  13       62.93       54.71     10.08 o 
  -3 -10  13       54.13       41.04      8.20 o 
  -2 -10  13      242.92      239.25     27.11 o 
  -1 -10  13       32.95       30.57     11.90 o 
   0 -10  13       54.22       44.00      9.71 o 
   1 -10  13      136.20      141.00     21.10 o 
   2 -10  13       33.27       39.84     12.71 o 
   3 -10  13        0.10        1.66      3.84 o 
   4 -10  13       14.31        4.58      6.34 o 
   5 -10  13       88.19      108.81     22.95 o 
  -9  -9  13       68.98       33.88     35.94 o 
  -8  -9  13        0.01       -0.27      3.67 o 
  -7  -9  13        1.93        2.00      5.37 o 
  -6  -9  13      399.88      358.28     31.71 o 
  -5  -9  13      432.36      413.04     66.97 o 
  -4  -9  13      290.70      247.72     38.67 o 
  -3  -9  13      352.63      335.72     31.97 o 
  -2  -9  13      120.39      117.77     17.42 o 
  -1  -9  13       96.89       82.88     12.77 o 
   0  -9  13        5.13        3.85      5.69 o 
   1  -9  13        2.07        3.71      3.92 o 
   2  -9  13      123.84       96.75     22.75 o 
   3  -9  13        2.30        1.01      5.26 o 
   4  -9  13      472.76      605.96     75.00 o 
   5  -9  13      121.95      164.60     29.30 o 
   6  -9  13        3.08        1.80      8.77 o 
 -10  -8  13        2.12        2.45      3.72 o 
  -9  -8  13        1.79       -1.12      3.93 o 
  -8  -8  13      139.77      134.49     41.10 o 
  -7  -8  13       73.92       75.62     13.63 o 
  -6  -8  13      196.99      211.98     23.53 o 
  -5  -8  13       44.78       48.83     11.54 o 
  -4  -8  13      257.36      230.15     22.66 o 
  -3  -8  13       35.92       38.10     10.42 o 
  -2  -8  13      309.55      306.24     28.94 o 
  -1  -8  13      134.75      116.69     16.17 o 
   0  -8  13       13.77       12.40      6.45 o 
   1  -8  13       48.61       39.56      7.29 o 
   2  -8  13       30.67       33.46      9.89 o 
   3  -8  13       10.96       13.41     10.64 o 
   4  -8  13       53.48       59.80     23.77 o 
   5  -8  13      134.41      165.64     24.30 o 
   6  -8  13       28.80       36.66     18.14 o 
 -11  -7  13        0.93        1.00      2.06 o 
 -10  -7  13       46.98       32.19     14.09 o 
  -9  -7  13        0.41       -0.01      1.04 o 
  -8  -7  13        4.74        3.63      1.99 o 
  -7  -7  13       72.05       69.75      6.67 o 
  -6  -7  13        0.12        1.06      1.63 o 
  -5  -7  13        4.06        2.19      1.84 o 
  -4  -7  13      137.82      134.98     16.43 o 
  -3  -7  13       61.35       63.67     11.56 o 
  -2  -7  13       64.98       59.13      8.31 o 
  -1  -7  13       17.38       10.42      6.67 o 
   0  -7  13      993.74      833.55    103.16 o 
   1  -7  13       57.54       50.41      6.77 o 
   2  -7  13       84.14       78.63     11.54 o 
   3  -7  13       59.43       54.31      9.52 o 
   4  -7  13       36.98       34.01      7.40 o 
   5  -7  13      174.17      172.66     13.76 o 
   6  -7  13      296.49      400.73     31.51 o 
 -11  -6  13      150.55      119.69     28.88 o 
 -10  -6  13        7.57        6.51      2.49 o 
  -9  -6  13       74.45       63.35     14.73 o 
  -8  -6  13       45.52       36.71      4.69 o 
  -7  -6  13       13.91       12.51      3.63 o 
  -6  -6  13      166.24      170.62     12.38 o 
  -5  -6  13      272.33      277.49     23.18 o 
  -4  -6  13      764.63      685.73     33.55 o 
  -3  -6  13       43.48       38.82      3.97 o 
  -2  -6  13      167.96      175.46      7.70 o 
  -1  -6  13     1110.04     1131.43     58.25 o 
   0  -6  13       31.12       32.36      3.91 o 
   1  -6  13       25.60       20.42      4.95 o 
   2  -6  13       10.03        7.14      3.21 o 
   3  -6  13       98.92       91.24     10.83 o 
   4  -6  13        0.20        0.94      2.02 o 
   5  -6  13       10.15        9.48      3.77 o 
   6  -6  13        0.95        1.21      3.08 o 
   7  -6  13        6.89        5.88      7.70 o 
 -11  -5  13       19.27       14.19      6.66 o 
 -10  -5  13        2.24        2.52      2.10 o 
  -9  -5  13        0.00       -0.20      1.43 o 
  -8  -5  13       61.42       60.84      9.94 o 
  -7  -5  13        0.25        0.66      2.17 o 
  -6  -5  13        4.14        5.38      2.80 o 
  -5  -5  13      129.10      127.11      9.56 o 
  -4  -5  13        0.01        1.71      2.64 o 
  -3  -5  13      374.24      381.36     31.13 o 
  -2  -5  13      494.75      500.78     21.94 o 
  -1  -5  13      216.59      198.92     11.33 o 
   0  -5  13       70.85       61.81      7.84 o 
   1  -5  13      995.66      967.40     60.70 o 
   2  -5  13      563.88      466.76     54.17 o 
   3  -5  13      210.58      217.60     23.32 o 
   4  -5  13      102.21       94.99     16.83 o 
   5  -5  13        0.42        0.25      1.87 o 
   6  -5  13       69.31       80.97     14.90 o 
   7  -5  13       18.90       30.63     21.97 o 
 -11  -4  13       49.33       37.38      8.67 o 
 -10  -4  13        4.61        5.50      3.14 o 
  -9  -4  13      110.24       92.80     11.91 o 
  -8  -4  13        1.37        1.60      2.21 o 
  -7  -4  13      642.80      784.54    141.55 o 
  -6  -4  13        1.47        2.11      2.59 o 
  -5  -4  13      101.35      134.35     22.28 o 
  -4  -4  13      173.69      212.63     21.37 o 
  -3  -4  13     1925.55     1988.28     91.58 o 
  -2  -4  13      220.41      213.24     10.39 o 
  -1  -4  13      215.38      203.84     14.09 o 
   0  -4  13      329.77      321.30     21.62 o 
   1  -4  13      161.17      165.37     14.82 o 
   2  -4  13        0.65        4.82      3.86 o 
   3  -4  13        0.71        1.25      3.78 o 
   4  -4  13        2.92        4.27      4.25 o 
   5  -4  13        0.62        2.85      4.07 o 
   6  -4  13        1.01        3.81      3.51 o 
   7  -4  13        6.37        1.71      5.22 o 
 -11  -3  13       33.74       31.76      6.82 o 
 -10  -3  13       19.73       14.77      4.02 o 
  -9  -3  13        2.18        1.87      1.99 o 
  -8  -3  13        4.46        3.89      2.84 o 
  -7  -3  13       23.24       22.13      6.27 o 
  -6  -3  13        3.25        4.64      3.19 o 
  -5  -3  13       93.28       98.02      9.13 o 
  -4  -3  13        1.50        3.24      3.00 o 
  -3  -3  13      214.79      224.03     13.30 o 
  -2  -3  13      233.12      217.81     13.89 o 
  -1  -3  13        3.41        2.03      2.21 o 
   0  -3  13       73.27       60.01      7.63 o 
   1  -3  13        4.68        2.91      3.28 o 
   2  -3  13        6.33        4.77      4.22 o 
   3  -3  13      292.58      325.27     40.90 o 
   4  -3  13       26.45       26.64      9.55 o 
   5  -3  13      532.24      702.53    134.19 o 
   6  -3  13       30.19       37.79     11.01 o 
 -11  -2  13        0.00        1.87      3.66 o 
 -10  -2  13       33.43       24.46      9.01 o 
  -9  -2  13      132.45      116.46     50.32 o 
  -8  -2  13      332.46      401.44     27.39 o 
  -7  -2  13       63.92       85.68     12.10 o 
  -6  -2  13       10.32       11.39      3.58 o 
  -5  -2  13     1791.89     2056.74    125.41 o 
  -4  -2  13      105.47       96.44      8.09 o 
  -3  -2  13      329.12      307.88     17.66 o 
  -2  -2  13        6.03        6.50      2.54 o 
  -1  -2  13        4.90        7.74      3.38 o 
   0  -2  13        2.66        6.43      4.35 o 
   1  -2  13      789.94      760.91     48.69 o 
   2  -2  13       52.26       49.49      9.14 o 
   3  -2  13      202.01      189.84     33.03 o 
   4  -2  13        6.39        8.61      6.09 o 
   5  -2  13       38.17       38.73     13.23 o 
   6  -2  13       32.05       42.64     14.45 o 
 -11  -1  13       53.56       32.26     21.13 o 
 -10  -1  13       71.87      214.29     53.20 o 
  -9  -1  13       33.98       50.26     16.35 o 
  -8  -1  13       11.98       13.94      5.01 o 
  -7  -1  13       31.85       34.24      5.33 o 
  -6  -1  13        8.37       12.29      3.43 o 
  -5  -1  13      487.91      550.93     56.14 o 
  -4  -1  13      201.80      217.01     13.70 o 
  -3  -1  13      249.96      231.37     12.90 o 
  -2  -1  13      165.68      146.61     10.54 o 
  -1  -1  13        7.28        8.83      4.53 o 
   0  -1  13       26.61       26.79      7.63 o 
   1  -1  13       47.28       39.49      7.86 o 
   2  -1  13        0.00        0.61      2.90 o 
   3  -1  13       34.02       33.70     10.15 o 
   4  -1  13       29.31       31.01      9.43 o 
   5  -1  13       20.27       31.57     13.66 o 
   6  -1  13       24.59       27.95      7.78 o 
 -11   0  13       50.71      125.26     53.68 o 
 -10   0  13        6.55        8.01     10.11 o 
  -9   0  13       25.13       35.12     15.78 o 
  -8   0  13       11.14       18.78     16.96 o 
  -7   0  13      162.10      198.67     38.12 o 
  -6   0  13      151.85      153.74     31.62 o 
  -5   0  13        9.53       12.78      3.18 o 
  -4   0  13      290.98      300.16     17.64 o 
  -3   0  13     2118.47     1868.80    215.74 o 
  -2   0  13      235.02      218.31     14.18 o 
  -1   0  13        0.41        0.15      2.27 o 
   0   0  13        3.29        3.78      3.99 o 
   1   0  13        4.57        1.52      3.46 o 
   2   0  13      106.22      116.36     16.32 o 
   3   0  13      786.48      873.02    109.77 o 
   4   0  13       83.62       81.89     12.74 o 
   5   0  13       62.77       82.34     14.80 o 
 -11   1  13        4.33       12.34     28.39 o 
 -10   1  13       79.96      144.90     34.58 o 
  -9   1  13       54.76      132.82     47.78 o 
  -8   1  13      405.59      578.80     64.36 o 
  -7   1  13      284.95      496.69     63.48 o 
  -6   1  13      127.63      181.64     32.40 o 
  -5   1  13        3.36        1.77      1.43 o 
  -4   1  13      103.08       71.59     11.06 o 
  -3   1  13        1.17        4.86      3.79 o 
  -2   1  13      222.41      180.11     11.53 o 
  -1   1  13       93.25       82.21     10.61 o 
   0   1  13        0.32       -0.21      1.76 o 
   1   1  13        1.33        1.45      3.30 o 
   2   1  13       18.59       21.50      7.84 o 
   3   1  13       82.27       81.00     13.29 o 
   4   1  13        2.95        2.36      6.00 o 
   5   1  13        1.84        3.31      5.69 o 
 -10   2  13        2.24        5.19     12.87 o 
  -9   2  13        0.33        4.93     18.05 o 
  -8   2  13       87.08      109.80     26.83 o 
  -7   2  13        2.79        4.63      9.00 o 
  -6   2  13       20.23       42.88     19.44 o 
  -5   2  13        3.30        4.42      7.47 o 
  -4   2  13      384.64       35.21    170.26 o 
  -3   2  13       92.00       78.26     12.94 o 
  -2   2  13      750.57      608.86     63.09 o 
  -1   2  13      131.97      113.84     13.35 o 
   0   2  13       14.84       13.43      5.40 o 
   1   2  13        9.89        7.84      5.36 o 
   2   2  13        2.25        4.33      4.80 o 
   3   2  13        1.33        0.90      4.65 o 
   4   2  13       11.12        9.93      7.73 o 
 -10   3  13        0.14        3.74     23.43 o 
  -9   3  13        2.10        6.07     21.15 o 
  -8   3  13       89.96      194.33     49.58 o 
  -7   3  13       24.44       32.94     18.67 o 
  -6   3  13      247.10      337.59     39.72 o 
  -5   3  13        1.39        7.10      9.14 o 
  -4   3  13      115.82      102.08     15.54 o 
  -3   3  13       31.81       30.49      9.14 o 
  -2   3  13       15.82        9.98      4.54 o 
  -1   3  13        1.85        1.09      2.82 o 
   0   3  13        6.52        4.00      3.52 o 
   1   3  13       20.22       14.27      6.92 o 
   2   3  13        5.40        5.05      4.58 o 
   3   3  13        1.03        2.04      4.29 o 
   4   3  13        0.02        0.06      5.26 o 
  -9   4  13       16.01       44.36     22.48 o 
  -8   4  13        3.75       10.76     12.18 o 
  -7   4  13        2.97       10.65     14.04 o 
  -6   4  13        5.30        7.67      9.76 o 
  -5   4  13        0.20       -0.83      6.02 o 
  -4   4  13        0.58        2.26      5.04 o 
  -3   4  13        0.36        0.72      2.36 o 
  -2   4  13        0.69        1.71      4.02 o 
  -1   4  13        0.37        0.78      2.12 o 
   0   4  13       91.49       70.25     19.38 o 
   1   4  13        1.38        2.36      3.70 o 
   2   4  13      236.59      214.21     69.90 o 
   3   4  13        0.44       -0.35      5.26 o 
  -8   5  13      144.06      388.34     83.22 o 
  -7   5  13       20.53       54.83     32.96 o 
  -6   5  13       22.34       36.87     16.24 o 
  -5   5  13       10.58      127.30     28.70 o 
  -4   5  13      230.60       70.71     15.60 o 
  -2   5  13      103.38       86.23     11.52 o 
  -1   5  13        0.35       -1.54      6.95 o 
   0   5  13       66.74       44.04     29.24 o 
   1   5  13       68.18       70.15     23.09 o 
  -6   6  13        0.14       -0.41      4.98 o 
  -5   6  13       10.45       20.46     13.46 o 
  -4   6  13        8.03        7.56      7.76 o 
  -1   6  13       15.13       17.17      6.15 o 
  -4 -13  14       22.17       30.49     15.76 o 
  -3 -13  14       24.55       32.75     10.60 o 
  -2 -13  14      195.59      229.65     33.78 o 
  -1 -13  14        0.05        0.88      5.20 o 
   0 -13  14      219.11      215.15     24.89 o 
   1 -13  14        0.80        0.20      3.23 o 
  -6 -12  14       12.95        8.13      6.16 o 
  -5 -12  14       19.62       11.37      7.75 o 
  -4 -12  14       59.54       64.46     18.40 o 
  -3 -12  14        3.36        2.97      8.23 o 
  -2 -12  14        0.48       -0.52      3.07 o 
  -1 -12  14        2.78        5.51      8.48 o 
   0 -12  14        7.74        9.76      9.32 o 
   1 -12  14        6.13        6.70     10.50 o 
   2 -12  14      117.60      139.22     25.46 o 
   3 -12  14       35.65       32.73     12.96 o 
  -7 -11  14       41.54       44.34     15.68 o 
  -6 -11  14        0.17       -0.14      2.40 o 
  -5 -11  14       77.74       91.08     23.98 o 
  -4 -11  14       71.02       78.05     18.51 o 
  -3 -11  14        1.52        0.44      3.67 o 
  -2 -11  14       88.42       87.98     19.08 o 
  -1 -11  14      398.38      408.91     36.52 o 
   0 -11  14       11.58       12.55      9.89 o 
   1 -11  14      236.91      263.35     33.42 o 
   2 -11  14      227.32      240.72     24.92 o 
   3 -11  14       18.80       13.94     10.20 o 
   4 -11  14       14.84        8.61      8.84 o 
  -8 -10  14        0.29        1.81      6.90 o 
  -7 -10  14        8.19        3.08      6.28 o 
  -6 -10  14        6.40        2.04      4.66 o 
  -5 -10  14       54.94       56.78     11.23 o 
  -4 -10  14       54.16       62.04     10.09 o 
  -3 -10  14       16.65       14.50      7.32 o 
  -2 -10  14       18.86       21.39     10.05 o 
  -1 -10  14        5.92        8.31      5.99 o 
   0 -10  14       71.56       77.76     17.52 o 
   1 -10  14       35.70       35.01     11.34 o 
   2 -10  14        0.20        0.09      2.69 o 
   3 -10  14       38.04       33.87     10.53 o 
   4 -10  14       27.63       12.68      9.23 o 
  -9  -9  14        1.70        1.30      5.29 o 
  -8  -9  14       91.74      103.27     19.07 o 
  -7  -9  14       20.09       15.88      8.79 o 
  -6  -9  14        3.31        4.86      6.20 o 
  -5  -9  14      114.05      108.63     16.48 o 
  -4  -9  14       60.85       61.08     12.68 o 
  -3  -9  14       78.21       76.88     15.33 o 
  -2  -9  14       13.74       15.43      9.45 o 
  -1  -9  14       12.05       13.30      8.00 o 
   0  -9  14       26.43       26.14      7.38 o 
   1  -9  14       57.26       54.94     14.50 o 
   2  -9  14        0.74        1.28      2.67 o 
   3  -9  14      491.23      626.89    115.96 o 
   4  -9  14       86.70      120.63     30.21 o 
   5  -9  14       83.08       96.67     28.35 o 
 -10  -8  14        0.86        0.05      2.97 o 
  -9  -8  14      394.33      385.74     39.45 o 
  -8  -8  14        0.06        0.80      3.97 o 
  -7  -8  14       47.55       38.83      9.54 o 
  -6  -8  14        3.40        6.54      6.11 o 
  -5  -8  14      113.57      127.83     18.04 o 
  -4  -8  14       11.52        8.99      6.55 o 
  -3  -8  14        6.00        5.28      6.02 o 
  -2  -8  14        1.03        3.08      5.81 o 
  -1  -8  14        6.16        7.78      7.42 o 
   0  -8  14        8.88        7.08      4.89 o 
   1  -8  14      240.87      104.12     74.81 o 
   2  -8  14       20.47       26.70     10.49 o 
   3  -8  14        2.09        0.80      6.31 o 
   4  -8  14       12.12       13.67     11.22 o 
   5  -8  14        4.08        3.51      8.88 o 
 -10  -7  14        7.57        5.25      2.46 o 
  -9  -7  14        5.00        3.65      2.11 o 
  -8  -7  14       11.78        7.29      3.61 o 
  -7  -7  14        0.32        1.34      2.25 o 
  -6  -7  14       57.19       67.06      7.78 o 
  -5  -7  14       41.49       46.32      5.50 o 
  -4  -7  14        1.54        2.19      4.39 o 
  -3  -7  14      281.50      283.48     26.62 o 
  -2  -7  14      279.52      258.80     24.40 o 
  -1  -7  14      688.26      685.22     53.53 o 
   0  -7  14      273.65      234.74     28.24 o 
   1  -7  14       96.23      113.31     16.54 o 
   2  -7  14      248.97      275.57     21.97 o 
   3  -7  14      296.84      260.09     89.53 o 
   4  -7  14      126.84      102.17     28.59 o 
   5  -7  14      207.03      230.33     39.13 o 
   6  -7  14        3.74        4.55     24.29 o 
 -11  -6  14       94.81       70.93     10.76 o 
 -10  -6  14        3.06        2.62      2.11 o 
  -9  -6  14       71.97       91.67     22.51 o 
  -8  -6  14      138.80      140.97     10.69 o 
  -7  -6  14      825.35      733.96     86.60 o 
  -6  -6  14      199.34      219.00     13.83 o 
  -5  -6  14       16.89       17.49      3.65 o 
  -4  -6  14      455.92      414.50     26.83 o 
  -3  -6  14      736.88      873.38    131.18 o 
  -2  -6  14       50.38       70.07      7.65 o 
  -1  -6  14      299.14       34.69    123.59 o 
   0  -6  14      474.64      469.33     28.54 o 
   1  -6  14        0.71        2.83      2.74 o 
   2  -6  14       22.29       16.57      5.67 o 
   3  -6  14      108.29      117.04     15.05 o 
   4  -6  14       34.95       32.36      8.95 o 
   5  -6  14       28.51       40.02     15.18 o 
   6  -6  14        0.54        0.65      2.77 o 
 -11  -5  14       10.95        9.15      3.86 o 
 -10  -5  14       10.09        8.19      2.92 o 
  -9  -5  14        9.13        7.68      4.06 o 
  -8  -5  14        4.05        3.90      3.10 o 
  -7  -5  14      188.79      171.81     11.25 o 
  -6  -5  14       12.80       17.14      5.49 o 
  -5  -5  14        8.11        7.69      3.54 o 
  -4  -5  14       41.06       49.48     10.74 o 
  -3  -5  14        0.17        0.97      1.67 o 
  -2  -5  14       32.88       35.98      4.61 o 
  -1  -5  14      284.61      249.76     14.06 o 
   0  -5  14      145.94      135.66     12.35 o 
   1  -5  14       51.76       50.68      8.22 o 
   2  -5  14      175.77      149.04     25.27 o 
   3  -5  14      456.70      503.18     57.25 o 
   4  -5  14       17.22       14.22      5.93 o 
   5  -5  14       24.90       26.80      9.35 o 
   6  -5  14       71.68       67.61     31.63 o 
 -11  -4  14        3.36        0.70      2.10 o 
 -10  -4  14       19.53       13.55      3.96 o 
  -9  -4  14       15.86        9.49      4.30 o 
  -8  -4  14       66.30       79.37     13.39 o 
  -7  -4  14      222.52      208.41     13.52 o 
  -6  -4  14      488.35      627.12     95.67 o 
  -5  -4  14      388.23      445.43     82.06 o 
  -4  -4  14      483.34      593.65     57.72 o 
  -3  -4  14        3.77        7.28      3.00 o 
  -2  -4  14      622.58      538.67     28.78 o 
  -1  -4  14      142.32      158.22     10.94 o 
   0  -4  14       20.06       18.51      5.03 o 
   1  -4  14       16.80       13.08      4.44 o 
   2  -4  14        1.96        1.78      3.58 o 
   3  -4  14       56.62       70.96     12.72 o 
   4  -4  14      148.60      171.29     27.10 o 
   5  -4  14       70.79       76.14     20.27 o 
   6  -4  14       65.12       85.19     21.02 o 
 -11  -3  14       14.35        8.80     10.23 o 
 -10  -3  14       12.66        7.95      3.68 o 
  -9  -3  14        2.18        1.61      2.51 o 
  -8  -3  14      132.93      161.91     14.60 o 
  -7  -3  14      367.86      498.22     95.68 o 
  -6  -3  14       31.78       51.25      9.64 o 
  -5  -3  14      182.32      222.85     16.83 o 
  -4  -3  14        1.49        1.07      2.33 o 
  -3  -3  14       62.66       62.90      5.59 o 
  -2  -3  14        0.24        0.36      1.25 o 
  -1  -3  14        1.16        0.95      2.87 o 
   0  -3  14       81.30       81.13     10.54 o 
   1  -3  14       11.94        7.02      4.36 o 
   2  -3  14      182.78      167.44     32.77 o 
   3  -3  14        0.14       -0.17      3.12 o 
   4  -3  14      178.32      256.24     40.03 o 
   5  -3  14       56.22       78.30     14.83 o 
   6  -3  14        1.55        0.89      4.73 o 
 -11  -2  14       18.91       33.01     16.64 o 
 -10  -2  14      138.59      135.69     19.53 o 
  -9  -2  14        0.05        0.25      3.39 o 
  -8  -2  14      105.08      124.75     10.68 o 
  -7  -2  14       82.60      107.13     15.70 o 
  -6  -2  14      170.91      207.32     13.31 o 
  -5  -2  14       30.57       34.37      5.22 o 
  -4  -2  14       70.46       81.68      7.66 o 
  -3  -2  14       60.36       61.00      5.77 o 
  -2  -2  14      121.46      131.61      9.53 o 
  -1  -2  14       26.00       20.07      5.02 o 
   0  -2  14     2419.33     2539.98    156.94 o 
   1  -2  14        7.83        9.35      5.60 o 
   2  -2  14       82.95       78.25     12.38 o 
   3  -2  14        0.11        1.40      3.83 o 
   4  -2  14        5.83        7.57      6.27 o 
   5  -2  14        0.34        1.80      3.61 o 
 -11  -1  14       36.46       59.20     15.76 o 
 -10  -1  14      103.21      164.77     28.07 o 
  -9  -1  14        2.19        7.25      9.29 o 
  -8  -1  14       74.23      127.47     32.74 o 
  -7  -1  14        0.09        1.05      1.59 o 
  -6  -1  14      295.21      361.42     20.06 o 
  -5  -1  14       75.47       98.45      9.21 o 
  -4  -1  14      182.09      208.86     13.52 o 
  -3  -1  14        6.90        3.73      1.87 o 
  -2  -1  14      117.99      105.96      8.92 o 
  -1  -1  14       84.10       64.10      8.19 o 
   0  -1  14       25.69       20.60      7.07 o 
   1  -1  14        0.41        0.27      2.12 o 
   2  -1  14        0.97       -0.04      2.80 o 
   3  -1  14       27.58       43.54     11.86 o 
   4  -1  14       10.42       10.74      6.95 o 
   5  -1  14        0.00        0.37      6.21 o 
 -11   0  14       14.29       45.81     40.05 o 
 -10   0  14        0.01        2.74      7.62 o 
  -9   0  14        1.21        9.02     19.80 o 
  -8   0  14       41.32       89.00     29.84 o 
  -7   0  14       75.20      138.44     28.23 o 
  -6   0  14      364.74      353.22     88.33 o 
  -5   0  14      159.05      154.86     15.95 o 
  -4   0  14      169.67      156.69     11.52 o 
  -3   0  14       20.14       17.50      4.55 o 
  -2   0  14      203.34      169.84     13.27 o 
  -1   0  14       66.22       56.73      8.55 o 
   0   0  14      335.63      353.47     27.70 o 
   1   0  14      152.54      144.12     16.45 o 
   2   0  14      210.80      269.53     28.32 o 
   3   0  14       37.25       50.56     13.65 o 
   4   0  14        0.31       -1.23      3.35 o 
 -10   1  14       35.11       63.75     26.25 o 
  -9   1  14      114.12      356.24     74.72 o 
  -8   1  14       20.14       46.42     18.14 o 
  -7   1  14       89.04      114.18     29.34 o 
  -6   1  14        2.92       15.60      8.18 o 
  -5   1  14      157.81      184.77     25.31 o 
  -4   1  14       11.27        7.76      2.99 o 
  -3   1  14       28.40       29.34      6.83 o 
  -2   1  14       42.87       48.04      6.48 o 
  -1   1  14       30.98       29.47      7.27 o 
   0   1  14       11.44       13.06      6.51 o 
   1   1  14        2.83        3.14      4.67 o 
   2   1  14        0.55        1.10      4.04 o 
   3   1  14        0.21        0.99      3.36 o 
   4   1  14        4.67        4.57      5.48 o 
 -10   2  14        0.05        2.55     20.07 o 
  -9   2  14        9.03       26.09     29.23 o 
  -8   2  14       10.82       17.02     13.83 o 
  -7   2  14        9.25       10.92     12.30 o 
  -6   2  14        3.91        4.92     10.56 o 
  -5   2  14       14.71       14.81      9.70 o 
  -4   2  14        2.55        5.43      6.49 o 
  -3   2  14       39.90       35.31     10.59 o 
  -2   2  14        0.44        0.61      1.64 o 
  -1   2  14       81.86       80.62     11.30 o 
   0   2  14       58.63       55.05     10.31 o 
   1   2  14        8.05        8.99      6.71 o 
   2   2  14       12.68       11.84      6.53 o 
   3   2  14      136.14      133.20     25.17 o 
  -9   3  14        0.15        5.30     21.63 o 
  -8   3  14       12.24       23.19     23.92 o 
  -7   3  14       86.56      169.57     35.27 o 
  -6   3  14       79.77      129.57     24.10 o 
  -5   3  14      371.92      516.72     59.96 o 
  -4   3  14       20.61       -0.17      2.79 o 
  -3   3  14        1.22        0.16      3.96 o 
  -2   3  14       13.06       19.30      5.75 o 
  -1   3  14        0.52        0.36      1.98 o 
   0   3  14       30.52       15.65      7.73 o 
   1   3  14       35.32       27.65     13.93 o 
   2   3  14        0.89        2.36      4.16 o 
  -8   4  14        3.30        9.06     21.07 o 
  -7   4  14        2.16        4.59     11.63 o 
  -6   4  14        1.48        3.41      7.88 o 
  -5   4  14       22.17       38.39     16.92 o 
  -4   4  14       16.75       16.98      8.98 o 
  -3   4  14       55.80       75.38     21.30 o 
  -2   4  14        0.63        4.18      9.30 o 
  -1   4  14      124.73      100.10     18.73 o 
   0   4  14        0.09       -0.31      2.46 o 
   1   4  14        6.90        2.51      4.21 o 
  -6   5  14       28.81       45.48     17.23 o 
  -5   5  14      123.90      187.15     33.26 o 
  -2   5  14       44.32       54.16     19.06 o 
  -1   5  14       35.19       44.46      8.39 o 
  -3 -13  15       70.10       87.09     23.09 o 
  -2 -13  15       79.57      108.27     24.22 o 
  -1 -13  15      102.00      106.51     21.06 o 
  -6 -12  15      106.92       77.51     24.20 o 
  -5 -12  15        2.94        3.18      8.40 o 
  -4 -12  15       41.43       45.52     12.14 o 
  -3 -12  15        7.41        6.92     10.04 o 
  -2 -12  15        7.70        8.05      9.01 o 
  -1 -12  15       15.92       13.56     10.38 o 
   0 -12  15       35.68       43.10     16.45 o 
   1 -12  15        8.11       12.46     10.42 o 
   2 -12  15       19.17       15.25     27.82 o 
  -7 -11  15       35.39       24.62     10.67 o 
  -6 -11  15       46.27       48.84     11.89 o 
  -5 -11  15        0.02        0.47      5.10 o 
  -4 -11  15        9.75       11.24     10.83 o 
  -3 -11  15       28.78       25.13      7.71 o 
  -2 -11  15      490.21      529.29     52.34 o 
  -1 -11  15       23.39       26.53     12.32 o 
   0 -11  15       72.81       84.96     21.38 o 
   1 -11  15      140.36      158.89     26.70 o 
   2 -11  15       18.88       14.13     10.09 o 
   3 -11  15       10.29        5.34      8.09 o 
  -8 -10  15       18.47       18.71     10.00 o 
  -7 -10  15        7.83        3.85      6.01 o 
  -6 -10  15       21.98       19.82     10.27 o 
  -5 -10  15        0.34        0.63      3.74 o 
  -4 -10  15      149.83      180.04     26.78 o 
  -3 -10  15        6.68        7.76      6.94 o 
  -2 -10  15       21.81       31.57     13.25 o 
  -1 -10  15       54.32       53.55     15.95 o 
   0 -10  15        1.83        2.19      7.38 o 
   1 -10  15       48.48       45.54     15.45 o 
   2 -10  15       10.00        8.30      5.41 o 
   3 -10  15        1.67        1.51      4.54 o 
   4 -10  15        3.84       -2.04     15.21 o 
  -9  -9  15        0.94        2.57      6.21 o 
  -8  -9  15       43.27       50.81     15.82 o 
  -7  -9  15        0.08        0.10      2.34 o 
  -6  -9  15       23.33       24.02      7.85 o 
  -5  -9  15        1.71        4.55      6.53 o 
  -4  -9  15      131.08      126.73     13.70 o 
  -3  -9  15       15.13       15.73      9.06 o 
  -2  -9  15        4.97        9.00      7.84 o 
  -1  -9  15       63.79       68.26     12.40 o 
   0  -9  15      568.22      630.48     52.54 o 
   1  -9  15      182.78      207.65     28.15 o 
   2  -9  15      859.44      700.23    122.74 o 
   3  -9  15        7.68        9.37      9.09 o 
   4  -9  15        0.70        1.78      6.08 o 
  -9  -8  15       68.70       91.66     23.19 o 
  -8  -8  15       23.18       21.32      8.69 o 
  -7  -8  15        2.41        3.30      4.06 o 
  -6  -8  15       34.90       36.75     11.15 o 
  -5  -8  15        0.20        0.61      4.15 o 
  -4  -8  15      253.59      262.79     26.57 o 
  -3  -8  15      112.43      108.03     16.84 o 
  -2  -8  15      175.30      153.66     19.27 o 
  -1  -8  15       10.66        9.30      8.22 o 
   0  -8  15      715.59      719.07     54.50 o 
   1  -8  15        5.13        1.21      3.13 o 
   2  -8  15       59.89       71.88     16.46 o 
   3  -8  15        0.56        5.03     10.62 o 
   4  -8  15        8.64       15.33     15.02 o 
 -10  -7  15       12.82       11.36      8.57 o 
  -9  -7  15       91.83       98.10     40.86 o 
  -8  -7  15        7.15        5.87      5.22 o 
  -7  -7  15        0.01        0.68      2.53 o 
  -6  -7  15       47.53       53.08     11.20 o 
  -5  -7  15       66.65       54.98     10.79 o 
  -4  -7  15       12.17       13.14      7.28 o 
  -3  -7  15        3.92        3.69      5.25 o 
  -2  -7  15      106.74      111.91     16.79 o 
  -1  -7  15       41.48       42.03     11.54 o 
   0  -7  15        0.50        1.22      3.60 o 
   1  -7  15      268.35      338.63     47.20 o 
   2  -7  15      209.86      244.01     48.11 o 
   3  -7  15        0.03        1.55      7.97 o 
   4  -7  15      258.70      322.70     45.48 o 
   5  -7  15        0.00        0.74      7.57 o 
 -10  -6  15      112.66       99.68     34.89 o 
  -9  -6  15      293.62      253.46     28.47 o 
  -8  -6  15       14.25        9.39      4.95 o 
  -7  -6  15       25.95       26.04      5.15 o 
  -6  -6  15      244.57      293.52     19.23 o 
  -5  -6  15      102.72      152.01     29.50 o 
  -4  -6  15       56.33       71.44      5.56 o 
  -3  -6  15        0.09        0.56      0.88 o 
  -2  -6  15      386.94      481.95     45.25 o 
  -1  -6  15      404.75      365.05     29.80 o 
   0  -6  15        2.37        2.43      1.72 o 
   1  -6  15      383.58      306.14     73.20 o 
   2  -6  15      253.11      228.05     37.39 o 
   3  -6  15       24.12       28.84      8.11 o 
   4  -6  15       18.02       10.79      4.54 o 
   5  -6  15        0.85        4.82      8.17 o 
 -10  -5  15       20.74       15.27      5.71 o 
  -9  -5  15       68.94       71.16     14.52 o 
  -8  -5  15        8.10       14.85      5.39 o 
  -7  -5  15       20.39       18.84      4.21 o 
  -6  -5  15       13.01       14.39      4.84 o 
  -5  -5  15       94.61      118.31     26.36 o 
  -4  -5  15       91.26       98.86      7.00 o 
  -3  -5  15       30.66       31.73      4.16 o 
  -2  -5  15        8.51       13.59      3.45 o 
  -1  -5  15       54.59       60.75      5.13 o 
   0  -5  15       34.20       32.08      6.00 o 
   1  -5  15       75.15       60.97      9.41 o 
   2  -5  15       24.98       18.29      4.66 o 
   3  -5  15       79.82       86.03     14.64 o 
   4  -5  15       66.61       72.42     15.29 o 
   5  -5  15       25.53       19.89      8.73 o 
 -10  -4  15       68.36       56.13     12.85 o 
  -9  -4  15       87.77       88.19      9.30 o 
  -8  -4  15      241.14      308.01     68.05 o 
  -7  -4  15      375.05      450.40     32.63 o 
  -6  -4  15       18.10       20.54      5.90 o 
  -5  -4  15      264.35      322.51     20.78 o 
  -4  -4  15      113.66      114.26     13.38 o 
  -3  -4  15      455.07      460.27     21.81 o 
  -2  -4  15      216.53      187.02     11.84 o 
  -1  -4  15       38.44       39.23      4.88 o 
   0  -4  15       61.18       48.90      7.50 o 
   1  -4  15        1.72        0.97      2.92 o 
   2  -4  15      160.35      157.45     16.92 o 
   3  -4  15      555.14      761.37     55.93 o 
   4  -4  15      161.51      184.13     25.19 o 
   5  -4  15        5.85        8.40      5.80 o 
 -10  -3  15        1.16        3.02      4.99 o 
  -9  -3  15      123.98      143.88     45.66 o 
  -8  -3  15       65.21       62.52      7.96 o 
  -7  -3  15      150.97      177.66     46.06 o 
  -6  -3  15       20.03       23.22      5.29 o 
  -5  -3  15       79.22       98.50      9.44 o 
  -4  -3  15        0.65        1.04      1.40 o 
  -3  -3  15       22.62       26.11      4.06 o 
  -2  -3  15        3.30        1.92      1.81 o 
  -1  -3  15       19.28       15.23      3.36 o 
   0  -3  15       54.43       40.11      7.16 o 
   1  -3  15        0.32        0.66      1.67 o 
   2  -3  15       42.30       32.75      7.24 o 
   3  -3  15       71.97       71.50     16.28 o 
   4  -3  15       22.42       23.48      6.82 o 
   5  -3  15       21.55       21.19     10.99 o 
 -10  -2  15        6.81       15.74     22.93 o 
  -9  -2  15       51.40       51.52     14.16 o 
  -8  -2  15        0.07        2.25      9.99 o 
  -7  -2  15       23.17       29.03      7.04 o 
  -6  -2  15       22.73       31.83      6.54 o 
  -5  -2  15      185.50      245.89     30.87 o 
  -4  -2  15       10.89        9.46      3.55 o 
  -3  -2  15      768.35      871.33     48.40 o 
  -2  -2  15       20.64       24.87      4.77 o 
  -1  -2  15      723.75      755.31     49.11 o 
   0  -2  15      128.92       95.27     11.09 o 
   1  -2  15       14.63       16.57      6.81 o 
   2  -2  15       40.91       51.79     10.93 o 
   3  -2  15        0.36        0.39      3.22 o 
   4  -2  15       18.16       24.64     13.40 o 
 -10  -1  15        6.69        2.95      7.37 o 
  -9  -1  15       42.34       82.12     22.60 o 
  -8  -1  15       24.89       31.75     19.72 o 
  -7  -1  15      271.60      342.77     38.06 o 
  -6  -1  15       10.87       14.92      3.81 o 
  -5  -1  15       44.12       43.26      6.12 o 
  -4  -1  15      209.03      208.22     19.37 o 
  -3  -1  15       22.08       17.29      3.39 o 
  -2  -1  15        7.41        6.75      3.00 o 
  -1  -1  15       36.19       27.79      5.84 o 
   0  -1  15        4.34        1.39      3.38 o 
   1  -1  15        2.17        3.24      4.55 o 
   2  -1  15        0.27       -0.08      3.07 o 
   3  -1  15        3.30        3.48      4.94 o 
   4  -1  15        2.25        3.05      5.45 o 
 -10   0  15        0.19        4.64     11.26 o 
  -9   0  15        2.01        2.97     15.72 o 
  -8   0  15        4.00        4.33      8.23 o 
  -7   0  15        0.31        0.52      5.89 o 
  -6   0  15       35.17       53.92     17.62 o 
  -5   0  15       18.22       17.20      3.93 o 
  -4   0  15        0.01       -0.37      1.35 o 
  -3   0  15        0.52        0.03      0.79 o 
  -2   0  15       49.57       39.52      5.88 o 
  -1   0  15       22.65       16.04      5.01 o 
   0   0  15      101.96      102.19     15.28 o 
   1   0  15      248.28      285.35     37.49 o 
   2   0  15       52.95       60.79     12.70 o 
   3   0  15       37.95       45.89     12.78 o 
  -9   1  15        0.49        3.72     16.85 o 
  -8   1  15        0.50        3.57      8.48 o 
  -7   1  15       67.35       90.46     23.22 o 
  -6   1  15        2.69       15.99     13.99 o 
  -5   1  15       35.08       53.01     13.85 o 
  -4   1  15        9.78       10.96      6.71 o 
  -3   1  15       16.69       17.08      5.67 o 
  -2   1  15      189.78      193.67     12.10 o 
  -1   1  15       57.41       46.21      8.66 o 
   0   1  15       30.52       35.04      8.87 o 
   1   1  15        1.35        2.98      4.46 o 
   2   1  15       14.59       14.88      9.09 o 
   3   1  15        0.99        1.22      5.53 o 
  -9   2  15        0.47       -2.49     16.62 o 
  -8   2  15       17.87       56.72     29.55 o 
  -7   2  15        2.65        3.30      5.48 o 
  -6   2  15       13.89       31.63     21.41 o 
  -5   2  15        6.65       12.19     10.49 o 
  -4   2  15      106.84      125.86     29.18 o 
  -2   2  15        2.77       -0.53      3.05 o 
  -1   2  15       10.55        7.10      3.78 o 
   0   2  15       72.63       60.37     20.79 o 
   1   2  15        2.33        1.76      3.98 o 
   2   2  15        3.17        1.38      3.54 o 
  -8   3  15      165.10      447.94     60.99 o 
  -7   3  15        0.64        1.95      8.91 o 
  -6   3  15       52.10       57.03     16.61 o 
  -5   3  15       23.08       52.44     11.00 o 
  -4   3  15       32.47       44.70      8.79 o 
  -3   3  15       43.58       59.29     19.01 o 
  -2   3  15       53.89       61.16     18.09 o 
  -1   3  15       23.32       30.25      5.43 o 
   0   3  15      111.85       95.92     19.83 o 
   1   3  15       23.73       25.31      8.73 o 
  -6   4  15        1.00       -0.25      4.44 o 
  -5   4  15        1.83        4.31      5.18 o 
  -2   4  15        4.36        4.46      5.94 o 
  -1   4  15        3.76        4.12      3.83 o 
  -4 -12  16       86.48      113.31     26.86 o 
  -3 -12  16       85.16      101.72     23.85 o 
  -2 -12  16       40.51       52.80     17.12 o 
  -1 -12  16       16.58       14.64     10.92 o 
   0 -12  16        3.61        0.39      6.15 o 
  -6 -11  16       27.26       22.88     10.08 o 
  -5 -11  16       19.77       19.25     13.20 o 
  -4 -11  16        8.46        8.36      6.89 o 
  -3 -11  16      247.34      282.16     37.03 o 
  -2 -11  16      170.54      173.17     25.75 o 
  -1 -11  16       10.06       10.05     11.12 o 
   0 -11  16       86.66      106.40     23.90 o 
   1 -11  16        0.20        0.06      4.12 o 
   2 -11  16        0.11        1.20     10.62 o 
  -7 -10  16      414.38      410.65     76.06 o 
  -6 -10  16        5.30        6.19      8.64 o 
  -5 -10  16       45.19       57.43     16.95 o 
  -4 -10  16        1.49        0.57      4.33 o 
  -3 -10  16      135.03      145.50     24.29 o 
  -2 -10  16      167.54      164.10     20.41 o 
  -1 -10  16      183.98      220.84     33.73 o 
   0 -10  16        3.22        4.49      8.29 o 
   1 -10  16       19.38       18.15     11.76 o 
   2 -10  16       67.36       67.85     12.66 o 
  -8  -9  16        0.39       -1.24      4.52 o 
  -7  -9  16       16.12       11.29      7.00 o 
  -6  -9  16       65.37       77.08     17.13 o 
  -5  -9  16        9.06        8.54      8.58 o 
  -4  -9  16        0.39        1.17      4.73 o 
  -3  -9  16       35.66       39.33     13.37 o 
  -2  -9  16        0.00        0.12      2.51 o 
  -1  -9  16      376.94      444.60     46.52 o 
   0  -9  16       63.39       76.84     19.21 o 
   1  -9  16      101.74       85.85     15.38 o 
   2  -9  16        5.21        5.95      6.38 o 
   3  -9  16        2.41        0.70      6.19 o 
  -9  -8  16       27.05       22.55     16.43 o 
  -8  -8  16        3.28        1.81      4.04 o 
  -7  -8  16       11.04        7.21      5.61 o 
  -6  -8  16       29.12       44.21     12.15 o 
  -5  -8  16      244.85      261.00     27.64 o 
  -4  -8  16        0.41        2.23      4.96 o 
  -3  -8  16      234.92      242.35     24.68 o 
  -2  -8  16       49.74       50.04     13.07 o 
  -1  -8  16      700.12      778.23     67.98 o 
   0  -8  16        4.99        6.18      5.69 o 
   1  -8  16      429.99      383.59     35.85 o 
   2  -8  16      116.46      154.22     25.45 o 
   3  -8  16        5.10        8.75     10.30 o 
  -9  -7  16       17.83       11.80      7.60 o 
  -8  -7  16       33.44       37.41      9.48 o 
  -7  -7  16        7.32        4.89      4.31 o 
  -6  -7  16       17.01       19.83      8.46 o 
  -5  -7  16       14.69       15.18      6.83 o 
  -4  -7  16       37.96       39.94      9.76 o 
  -3  -7  16        0.40        4.29      5.95 o 
  -2  -7  16        8.21        8.78      6.96 o 
  -1  -7  16       10.19       11.87      7.81 o 
   0  -7  16        1.23        0.21      2.41 o 
   1  -7  16      209.22      290.61     75.14 o 
   2  -7  16       31.29       33.87     17.23 o 
   3  -7  16       92.85      107.93     28.08 o 
   4  -7  16        1.53        3.51      9.32 o 
 -10  -6  16        9.56       10.35      6.64 o 
  -9  -6  16       26.47       23.78      5.18 o 
  -8  -6  16       23.92       23.70      5.50 o 
  -7  -6  16       95.64       99.37     15.95 o 
  -6  -6  16      105.17      125.11     15.72 o 
  -5  -6  16       37.45       45.11      9.02 o 
  -4  -6  16      198.95      202.88     19.20 o 
  -3  -6  16       46.56       55.73     11.02 o 
  -2  -6  16      209.44      210.75     22.03 o 
  -1  -6  16      128.73      124.19     14.07 o 
   0  -6  16       63.54       60.03     11.58 o 
   1  -6  16      358.28      454.48     69.26 o 
   2  -6  16       65.30       78.18     22.52 o 
   3  -6  16        0.24       -0.26      6.69 o 
   4  -6  16       17.92       14.87     13.61 o 
 -10  -5  16       19.38       16.97      6.71 o 
  -9  -5  16      101.53      100.39     10.25 o 
  -8  -5  16       58.07       61.32      7.46 o 
  -7  -5  16        1.28        0.02      2.70 o 
  -6  -5  16       68.34       98.22      9.57 o 
  -5  -5  16        7.71        4.82      2.30 o 
  -4  -5  16        0.31        0.46      1.28 o 
  -3  -5  16       45.31       63.14      9.69 o 
  -2  -5  16       22.03       26.29      3.73 o 
  -1  -5  16       12.51       13.37      2.93 o 
   0  -5  16       11.70        9.07      2.13 o 
   1  -5  16        2.33        3.06      3.19 o 
   2  -5  16       40.33       32.09      8.54 o 
   3  -5  16        3.67        3.21      5.26 o 
   4  -5  16       19.38       13.09      7.33 o 
 -10  -4  16        2.06       -0.58      4.42 o 
  -9  -4  16        6.61        6.64      4.52 o 
  -8  -4  16       27.37       48.69     11.21 o 
  -7  -4  16       40.36       37.95      5.29 o 
  -6  -4  16      170.24      250.22     42.08 o 
  -5  -4  16      151.63      184.88     12.86 o 
  -4  -4  16      161.13      204.58     16.06 o 
  -3  -4  16       36.29       42.46      5.67 o 
  -2  -4  16        4.41        2.38      1.82 o 
  -1  -4  16       57.85       65.97      5.84 o 
   0  -4  16       54.92       50.65      9.40 o 
   1  -4  16      174.99      157.98     16.70 o 
   2  -4  16      519.64      519.81     71.47 o 
   3  -4  16        8.51        9.06      4.64 o 
   4  -4  16       24.66       34.05      9.90 o 
 -10  -3  16      139.01      140.63     20.65 o 
  -9  -3  16        1.17       -0.27      6.93 o 
  -8  -3  16       46.69       50.43      6.64 o 
  -7  -3  16       30.81       41.40     12.27 o 
  -6  -3  16       31.34       36.86      6.53 o 
  -5  -3  16       30.27       40.36      6.71 o 
  -4  -3  16       11.57       12.35      3.39 o 
  -3  -3  16        4.11        4.04      2.34 o 
  -2  -3  16      110.19      100.24      8.30 o 
  -1  -3  16        8.77        6.07      2.82 o 
   0  -3  16       12.19        8.12      4.87 o 
   1  -3  16       44.37       46.47     13.81 o 
   2  -3  16       16.69       12.82      6.62 o 
   3  -3  16        0.31        2.30      4.84 o 
 -10  -2  16        2.55        4.15     16.61 o 
  -9  -2  16       37.38       65.10     20.13 o 
  -8  -2  16       42.19      100.74     44.24 o 
  -7  -2  16       17.41       24.79     10.45 o 
  -6  -2  16       46.70       65.84     11.90 o 
  -5  -2  16       67.58       85.10     16.07 o 
  -4  -2  16      195.06      206.69     12.33 o 
  -3  -2  16       84.11       80.05      6.84 o 
  -2  -2  16       51.55       48.96      8.03 o 
  -1  -2  16       11.87        5.91      2.69 o 
   0  -2  16       89.34       76.34     10.10 o 
   1  -2  16       36.12       32.84      7.83 o 
   2  -2  16       59.12       65.25     13.13 o 
   3  -2  16        3.82        7.97      6.32 o 
  -9  -1  16       20.91       38.32     31.08 o 
  -8  -1  16        2.41        2.53     10.58 o 
  -7  -1  16      146.38      232.74     29.40 o 
  -6  -1  16      157.82      203.33     33.33 o 
  -5  -1  16       55.02       54.07      7.00 o 
  -4  -1  16       22.00       20.25      4.19 o 
  -3  -1  16       20.93       16.72      3.78 o 
  -2  -1  16       19.06       19.77      4.44 o 
  -1  -1  16        5.57        6.35      2.77 o 
   0  -1  16       24.55       26.76      7.00 o 
   1  -1  16       11.78       10.85      7.08 o 
   2  -1  16        0.15        1.62      5.03 o 
   3  -1  16        0.29       -0.69      3.24 o 
  -9   0  16        6.50       24.56     28.88 o 
  -8   0  16       11.60       23.28     13.11 o 
  -7   0  16        5.66       11.23     14.47 o 
  -6   0  16       10.80       24.02     14.49 o 
  -5   0  16        0.31        0.22      2.87 o 
  -4   0  16        0.24        3.82      4.53 o 
  -3   0  16       35.03       44.42     15.03 o 
  -2   0  16      354.58      374.64     21.48 o 
  -1   0  16       73.61       68.46      7.65 o 
   0   0  16        5.00        0.92      3.13 o 
   1   0  16       38.60       46.21     12.65 o 
   2   0  16       28.88       31.79     10.11 o 
  -8   1  16       28.30       51.67     18.81 o 
  -7   1  16       14.96       31.19     16.15 o 
  -6   1  16        2.17        3.40     11.47 o 
  -4   1  16      103.13      188.83     19.24 o 
  -3   1  16      403.51      434.51     31.21 o 
  -2   1  16       29.97       17.11      5.79 o 
  -1   1  16       48.89       41.40      6.09 o 
   0   1  16        0.57       -1.30      3.84 o 
   1   1  16        0.37        0.24      3.11 o 
  -7   2  16        2.08        2.83      9.02 o 
  -6   2  16       18.48       57.20     28.30 o 
  -5   2  16       57.06       90.96     21.10 o 
  -3   2  16        1.16        7.99     10.00 o 
  -2   2  16       29.87       34.78      8.31 o 
  -1   2  16        3.71        2.80      3.19 o 
   0   2  16       17.73       10.91      7.79 o 
  -6   3  16      106.57      151.05     26.38 o 
  -5   3  16       17.23       67.01     40.00 o 
  -4   3  16       35.27       59.66     20.13 o 
  -3   3  16      124.82      148.75     30.05 o 
  -2   3  16       17.27       47.63     10.50 o 
  -5 -11  17        4.65        4.67      6.22 o 
  -4 -11  17       53.31       64.95     19.36 o 
  -3 -11  17       28.89       30.81     13.86 o 
  -2 -11  17        7.99        7.50      8.93 o 
  -1 -11  17       13.03       12.67     14.62 o 
   0 -11  17       14.48       15.55     11.76 o 
  -6 -10  17       29.50       43.91     13.54 o 
  -5 -10  17        9.05        8.93      9.39 o 
  -4 -10  17       53.89       56.10     14.99 o 
  -3 -10  17       22.91       25.76     11.87 o 
  -2 -10  17      156.42      182.06     29.01 o 
  -1 -10  17       70.33      116.67     24.60 o 
   0 -10  17       51.82       62.46     15.80 o 
   1 -10  17        1.96       -0.06      3.59 o 
  -7  -9  17        0.34        0.78      3.90 o 
  -6  -9  17       10.83       14.25     10.05 o 
  -5  -9  17       32.79       34.00     13.05 o 
  -4  -9  17       19.22       19.57      9.67 o 
  -3  -9  17       14.43       16.43      9.42 o 
  -2  -9  17       17.07       17.62     12.19 o 
  -1  -9  17       16.30       20.19     12.08 o 
   0  -9  17       80.98       82.32     18.10 o 
   1  -9  17       26.66       32.07     13.56 o 
   2  -9  17       25.81       19.63      8.98 o 
  -8  -8  17       74.61       70.07     13.40 o 
  -7  -8  17       33.20       33.07      8.81 o 
  -6  -8  17       81.36      100.45     17.99 o 
  -5  -8  17        3.57        1.40      4.42 o 
  -4  -8  17      293.03      295.08     33.60 o 
  -3  -8  17       52.36       67.73     15.62 o 
  -2  -8  17       13.90       11.13      7.64 o 
  -1  -8  17       89.74       95.35     18.89 o 
   0  -8  17      104.62      104.15     14.41 o 
   1  -8  17        1.30        0.32      2.81 o 
   2  -8  17       12.43       13.72     11.27 o 
  -8  -7  17        0.20        1.16      3.79 o 
  -7  -7  17       17.64       14.74      8.63 o 
  -6  -7  17      116.53      153.47     19.37 o 
  -5  -7  17        0.10        0.98      3.18 o 
  -4  -7  17        9.54       11.73      7.05 o 
  -3  -7  17       35.00       35.73     11.15 o 
  -2  -7  17       23.91       27.85     10.67 o 
  -1  -7  17       66.74       63.56     14.03 o 
   0  -7  17       91.28       71.90     13.03 o 
   1  -7  17        0.50        3.26      5.85 o 
   2  -7  17       13.58       19.78     15.24 o 
  -9  -6  17        0.97       -1.54      8.57 o 
  -8  -6  17       24.70       21.05      7.13 o 
  -7  -6  17       41.35       70.93     13.60 o 
  -6  -6  17       28.01       36.00      9.08 o 
  -5  -6  17       13.52       20.38      6.90 o 
  -4  -6  17       49.58       66.35     11.59 o 
  -3  -6  17        7.97        6.26      5.49 o 
  -2  -6  17      284.37      271.18     25.72 o 
  -1  -6  17      240.62      239.71     26.04 o 
   0  -6  17       70.72       56.14     11.11 o 
   1  -6  17       20.52       29.49     15.60 o 
   2  -6  17       14.27        9.38     11.95 o 
   3  -6  17       36.26       51.38     43.92 o 
  -9  -5  17        0.44        1.47      2.88 o 
  -8  -5  17       43.17       48.03      7.21 o 
  -7  -5  17       27.34       50.63     11.86 o 
  -6  -5  17        0.44        0.87      2.99 o 
  -5  -5  17       49.34       71.87     12.76 o 
  -4  -5  17        4.64        5.65      3.85 o 
  -3  -5  17      246.76      267.14     42.68 o 
  -2  -5  17       17.41       16.01      3.88 o 
  -1  -5  17       25.64       15.45      3.95 o 
   0  -5  17        9.12       10.47      3.24 o 
   1  -5  17       10.34        7.63      4.36 o 
   2  -5  17        0.96        0.53      2.15 o 
   3  -5  17        1.92        5.08      8.14 o 
  -9  -4  17       19.63       23.46      7.98 o 
  -8  -4  17        4.32        4.34      3.20 o 
  -7  -4  17      132.14      187.60     16.01 o 
  -6  -4  17       73.58      117.69     19.82 o 
  -5  -4  17       80.40      113.20     15.09 o 
  -4  -4  17       19.55       25.78      6.06 o 
  -3  -4  17       70.23       94.16      8.64 o 
  -2  -4  17        3.32        1.12      1.75 o 
  -1  -4  17      223.92      233.00     12.92 o 
   0  -4  17        0.51        0.54      2.74 o 
   1  -4  17      320.76      265.75     40.72 o 
   2  -4  17       47.08       47.18      9.25 o 
  -9  -3  17      129.66      187.57     26.56 o 
  -8  -3  17        0.51       -0.07      3.21 o 
  -7  -3  17        6.96       18.92      7.87 o 
  -6  -3  17       60.20       71.36      8.33 o 
  -5  -3  17      217.53      255.36     29.99 o 
  -4  -3  17        3.12        4.39      2.56 o 
  -3  -3  17       65.23       63.52      6.20 o 
  -2  -3  17       32.30       18.94      3.36 o 
  -1  -3  17       24.17       18.73      3.77 o 
   0  -3  17        1.02       -0.80      2.87 o 
   1  -3  17        0.03       -0.60      2.81 o 
   2  -3  17        0.02       -0.72      3.25 o 
  -9  -2  17        2.48        1.73      7.43 o 
  -8  -2  17        8.09       26.26     24.33 o 
  -7  -2  17        8.71       15.73      9.39 o 
  -6  -2  17        0.08        2.20      7.43 o 
  -5  -2  17       22.42       17.74      7.07 o 
  -4  -2  17        1.86        8.20      6.94 o 
  -3  -2  17      210.37      216.54     15.81 o 
  -2  -2  17        0.87        0.60      1.65 o 
  -1  -2  17       24.46       29.63      5.43 o 
   0  -2  17        6.01        8.65      5.68 o 
   1  -2  17       53.07       47.66      9.70 o 
   2  -2  17       89.98      100.25     19.89 o 
  -8  -1  17      151.58      561.60     92.44 o 
  -7  -1  17        4.24        6.04     12.28 o 
  -6  -1  17        9.85       16.49     14.57 o 
  -5  -1  17      225.66      226.11     74.99 o 
  -4  -1  17        0.14        0.11      1.79 o 
  -3  -1  17        1.50        3.18      2.45 o 
  -2  -1  17       11.87       11.55      3.38 o 
  -1  -1  17      121.44      132.25     10.94 o 
   0  -1  17       24.84       20.58      6.53 o 
   1  -1  17       28.20       22.45      8.04 o 
  -8   0  17        0.96        2.68      7.43 o 
  -7   0  17       21.45       47.17     24.70 o 
  -6   0  17        0.72        1.83      8.79 o 
  -5   0  17       58.22       50.26     10.61 o 
  -2   0  17       18.04       12.76      4.32 o 
  -1   0  17      100.05      124.87     11.22 o 
   0   0  17        2.23        1.29      3.44 o 
  -7   1  17       42.64       72.82     22.04 o 
  -6   1  17      283.33      716.85     99.16 o 
  -5   1  17       78.59      107.08     31.76 o 
  -4   1  17      329.40      478.85     47.88 o 
  -3   1  17       12.17       15.33      6.48 o 
  -2   1  17        6.93        3.55      3.78 o 
  -1   1  17        3.09        3.57      3.03 o 
  -4   2  17        1.99       37.97     11.85 o 
  -3   2  17       33.06       40.60     15.10 o 
  -5 -10  18       22.50       29.33     28.65 o 
  -4 -10  18        1.53        2.67      3.75 o 
  -3 -10  18       87.16       93.24     20.20 o 
  -2 -10  18        1.29        0.53      6.01 o 
  -1 -10  18       93.75      113.74     25.24 o 
  -6  -9  18       43.78       56.43     15.59 o 
  -5  -9  18       11.50       11.86      9.87 o 
  -4  -9  18       34.84       37.38     12.01 o 
  -3  -9  18       63.99       78.61     17.79 o 
  -2  -9  18        6.01        6.49      8.84 o 
  -1  -9  18        6.74        7.47      9.02 o 
   0  -9  18        1.44        1.20      5.37 o 
  -7  -8  18        0.63       -1.32      5.44 o 
  -6  -8  18        0.22        0.95      5.10 o 
  -5  -8  18      181.99      180.89     20.61 o 
  -4  -8  18       18.95       34.06     12.00 o 
  -3  -8  18        4.52        3.15      6.57 o 
  -2  -8  18        0.85        3.09      6.58 o 
  -1  -8  18        5.86        4.45      5.29 o 
   0  -8  18       38.63       38.49     13.85 o 
   1  -8  18      131.33       93.38     21.02 o 
  -7  -7  18        6.11        7.15      7.57 o 
  -6  -7  18       93.84      115.36     23.41 o 
  -5  -7  18       34.48       27.99      9.26 o 
  -4  -7  18       59.70       75.88     14.95 o 
  -3  -7  18        0.36        2.27      5.58 o 
  -2  -7  18        1.77        2.88      5.59 o 
  -1  -7  18       37.79       34.16     11.77 o 
   0  -7  18        1.85       -0.06      3.31 o 
   1  -7  18       12.53        1.77      6.41 o 
  -8  -6  18       28.50       48.06     32.84 o 
  -7  -6  18       39.18       50.06     10.89 o 
  -6  -6  18        6.25        8.49      6.37 o 
  -5  -6  18       79.24       92.83     13.42 o 
  -4  -6  18      339.69      370.88     33.24 o 
  -3  -6  18      103.12      103.66     15.36 o 
  -2  -6  18      210.01      239.40     26.18 o 
  -1  -6  18        3.56        2.34      5.35 o 
   0  -6  18        0.10        1.22      5.16 o 
   1  -6  18       70.03       81.45     23.88 o 
  -8  -5  18      278.32      314.36     24.59 o 
  -7  -5  18       63.20       98.57     16.62 o 
  -6  -5  18      184.29      231.32     23.92 o 
  -5  -5  18       16.96       20.79      7.38 o 
  -4  -5  18        0.28        2.94      4.39 o 
  -3  -5  18       10.91       14.84      7.02 o 
  -2  -5  18        0.10        1.57      4.07 o 
  -1  -5  18        0.53        0.28      3.11 o 
   0  -5  18       38.08       39.39     12.02 o 
   1  -5  18       15.45       19.63     14.79 o 
  -8  -4  18        4.68        2.52      6.71 o 
  -7  -4  18        0.62        0.52      2.21 o 
  -6  -4  18       14.15       11.89      6.60 o 
  -5  -4  18        3.57        2.87      2.85 o 
  -4  -4  18        1.96        2.33      2.88 o 
  -3  -4  18        4.16        5.31      2.68 o 
  -2  -4  18      188.20      166.53     11.24 o 
  -1  -4  18       47.54       50.89      6.30 o 
   0  -4  18      220.58      258.25     19.54 o 
   1  -4  18        3.72        3.86      3.83 o 
  -8  -3  18        1.19        0.23      4.45 o 
  -7  -3  18       18.45       69.81     27.78 o 
  -6  -3  18       76.52      141.61     22.48 o 
  -5  -3  18       58.28       69.86     10.58 o 
  -4  -3  18      223.85      239.14     19.70 o 
  -3  -3  18        8.29       17.47      7.22 o 
  -2  -3  18       25.05       16.06      4.65 o 
  -1  -3  18        7.09        5.09      2.69 o 
   0  -3  18       47.87       44.23      5.66 o 
  -7  -2  18        2.40        4.12      7.10 o 
  -6  -2  18       11.81       27.73     16.02 o 
  -5  -2  18       23.76       38.79     11.67 o 
  -4  -2  18       27.89       28.46      6.04 o 
  -3  -2  18        0.24        4.78      3.47 o 
  -2  -2  18        4.79        4.62      2.09 o 
  -1  -2  18       11.48        7.43      3.03 o 
   0  -2  18       97.57      113.96     16.99 o 
  -7  -1  18        0.51        3.53     11.53 o 
  -6  -1  18       69.39       74.50     74.92 o 
  -5  -1  18        6.76       22.41     14.74 o 
  -4  -1  18      108.54      177.12     29.57 o 
  -3  -1  18       13.85       16.64      8.69 o 
  -2  -1  18      316.34      351.40     40.24 o 
  -1  -1  18       50.72       51.23      7.51 o 
  -5   0  18       15.68       36.39     12.16 o 
  -4   0  18        0.07        0.04      2.88 o 
  -3   0  18        0.01        0.32      1.94 o 
  -5  -8  19       81.75      104.15     21.99 o 
  -4  -8  19        6.45        8.21      7.77 o 
  -3  -8  19        8.36        4.36      6.85 o 
  -2  -8  19       87.46       96.07     18.15 o 
  -6  -7  19      116.17      167.22     23.59 o 
  -5  -7  19        0.03        0.15      3.36 o 
  -4  -7  19        5.28        6.72      6.44 o 
  -3  -7  19       35.04       45.54     12.61 o 
  -2  -7  19       25.19       19.96      9.90 o 
  -1  -7  19       41.92       43.93     13.88 o 
  -6  -6  19        7.95       13.00      8.10 o 
  -5  -6  19       35.07       36.30      9.39 o 
  -4  -6  19       10.52        5.75      6.82 o 
  -3  -6  19       30.26       39.36     11.94 o 
  -2  -6  19       71.59       80.22     16.01 o 
  -1  -6  19        4.06        2.25      5.56 o 
  -6  -5  19       13.93       14.16      7.28 o 
  -5  -5  19        0.33        2.43      3.91 o 
  -4  -5  19        0.03        2.28      4.63 o 
  -3  -5  19       34.49       33.54     10.47 o 
  -2  -5  19       23.54       24.28      9.62 o 
  -1  -5  19       82.73       68.48     14.93 o 
  -6  -4  19       30.23       35.31     10.20 o 
  -5  -4  19       53.38       89.05     27.07 o 
  -4  -4  19        0.00        0.16      2.46 o 
  -3  -4  19       24.34       12.37      7.07 o 
  -2  -4  19        1.61        0.72      3.24 o 
  -1  -4  19       82.85       82.38     41.11 o 
  -6  -3  19        0.82        2.55      4.19 o 
  -5  -3  19       42.49       38.75      8.22 o 
  -4  -3  19       47.08       63.84     16.44 o 
  -3  -3  19       71.37       91.49     15.82 o 
  -2  -3  19        3.04        5.66      2.95 o 
                                                 
